# Supplementary material for: Microorganisms of Two Thermal Pools on Kunashir Island, Russia
Source: Biology (Basel). 2021 Sep 16;10(9):924. doi: 10.3390/biology10090924 (PMC8468003; doi:10.3390/biology10090924)
Supplement: Supplementary file 1 [file biology-10-00924-s001.zip › Supplementary_Table_S1.xlsx]

## Sheet: Лист1
Supplementary Table S1 - Assembly statistics for FAU and TRT metagenomes
Statistics	FAU	TRT
# contigs (> 0 bp)	271342	2264569
# contigs (>= 1000 bp)	20806	279624
# contigs (>= 5000 bp)	3752	47096
# contigs (>= 10000 bp)	1748	22668
# contigs (>= 25000 bp)	558	8114
# contigs (>= 50000 bp)	190	3246
Largest contig	281765	1623944
Total length (> 0 bp)	164055084	2009229433
Total length (>= 1000 bp)	94378272	1345062223
Total length (>= 5000 bp)	60871408	893384613
Total length (>= 10000 bp)	47030157	724617725
Total length (>= 25000 bp)	28997946	502410647
Total length (>= 50000 bp)	16388500	334469286
N50	9922	12423
N75	3053	3184
L50	1764	17986
L75	6305	76308
GC (%)	54.84	58.77
