# Supplementary material for: Microorganisms of Two Thermal Pools on Kunashir Island, Russia
Source: Biology (Basel). 2021 Sep 16;10(9):924. doi: 10.3390/biology10090924 (PMC8468003; doi:10.3390/biology10090924)
Supplement: Supplementary file 1 [file biology-10-00924-s001.zip › Supplementary_Table_S2.xlsx]

## Sheet: Лист1
Supplementary Table S2 - Assembly statistics and taxonomy for each MAGs
MAG ID	Draft Quality	Length (mbp)	Number Contigs	N50	GC Content	Percent Complet.	Percent Contam.	Abundance(genome copies per million reads)	Domain	Phylum	Class	Order	Family	Genus	Species
FAU-37	-	0.143203	6	90021	38.8	-	-	4114							chloroplast
FAU-38	-	11.5882	389	63860	54.6	-	-	263.579	Eukaryota	Rhodophyta	Bangiophyceae	Cyanidiales	Cyanidiaceae	Cyanidioschyzon	Cyanidioschyzon merolae strain 10D
FAU-1	High (C>90)	1.48932	134	27125	37.28	99.5	0.248	5.60237	Bacteria	Proteobacteria	Alphaproteobacteria	Rhodospirillales
FAU-17	High (C>90)	1.44544	38	71895	46.84	98.73	0	2.46731	Archaea	Euryarchaeota	Thermoplasmata	Thermoplasmatales	Thermoplasmataceae	Thermoplasma
FAU-21	High (C>90)	3.65783	201	43378	67.38	98.48	0.833	113.156	Bacteria	Actinobacteria	Actinobacteria	Corynebacteriales	Mycobacteriaceae	Mycobacterium
FAU-23	High (C>90)	1.50287	68	43280	45	97.98	0.806	10.0769	Archaea	Euryarchaeota	Thermoplasmata	Thermoplasmatales
FAU-10	High (C>90)	1.40199	160	20813	53.73	97.58	0.806	1.5067	Archaea	Euryarchaeota	Thermoplasmata	Thermoplasmatales			Thermoplasmatales archaeon I-plasma
FAU-14	High (C>90)	1.60606	63	41465	44.3	97.53	0.806	17.2983	Archaea	Euryarchaeota	Thermoplasmata	Thermoplasmatales			Thermoplasmatales archaeon A-plasma
FAU-25	High (C>90)	1.52432	62	86324	44.66	97.17	2.15	14.2334	Archaea	Euryarchaeota	Thermoplasmata	Thermoplasmatales			Thermoplasmatales archaeon I-plasma
FAU-24	High (C>90)	1.68861	110	31830	38.35	96.37	0	3.63032	Archaea	Euryarchaeota	Thermoplasmata	Thermoplasmatales	Cuniculiplasmataceae	Cuniculiplasma
FAU-16	High (C>90)	1.27407	44	48632	44.3	96.32	0	2.82192	Archaea	Euryarchaeota	Thermoplasmata	Thermoplasmatales
FAU-4	High (C>90)	3.22764	333	16532	67.3	96.29	2.136	1.65401	Bacteria	Actinobacteria	Actinobacteria
FAU-9	High (C>90)	1.96533	93	39324	68.1	95.72	1.282	6.15087	Bacteria	Actinobacteria	Acidimicrobiia	Acidimicrobiales	Acidimicrobiaceae	Acidimicrobium	Acidimicrobium ferrooxidans
FAU-12	High (C>90)	2.72432	112	55474	71.6	95.72	2.136	12.8981	Bacteria	Actinobacteria	Actinobacteria
FAU-3	High (C>90)	1.32068	26	165322	35.35	95.11	0	8.96527	Archaea	Euryarchaeota	Thermoplasmata	Thermoplasmatales	Cuniculiplasmataceae	Cuniculiplasma	Cuniculiplasma divulgatum
FAU-5	High (C>90)	3.05217	200	26446	72.66	94.01	1.282	4.73909	Bacteria	Actinobacteria	Actinobacteria
FAU-13	High (C>90)	1.46532	134	19676	38.84	90.99	0.806	1.54131	Archaea	Euryarchaeota				Aciduliprofundum	Aciduliprofundum sp.
FAU-2	High (C>90)	1.75665	159	17767	71.42	90.22	0.574	3.65286	Bacteria	Proteobacteria	Gammaproteobacteria
FAU-11	High (C>90)	1.42664	195	12722	53.7	90.1	0.934	1.81629	Archaea	Candidatus Korarchaeota
FAU-26	Medium (C>50)	1.57469	214	11630	43.9	89.48	0	2.35571	Archaea
FAU-6	Medium (C>50)	1.0635	147	9728	49.7	88.46	0.806	1.02291	Archaea	Euryarchaeota	Thermoplasmata	Thermoplasmatales			Thermoplasmatales archaeon I-plasma
FAU-20	Medium (C>50)	1.88473	331	8311	68.19	88.46	1.851	1.08594	Bacteria	Actinobacteria	Acidimicrobiia	Acidimicrobiales	Acidimicrobiaceae	Ferrimicrobium	Ferrimicrobium acidiphilum
FAU-18	Medium (C>50)	0.790203	37	32927	36.2	84.38	0.97	2.50916	Archaea	Candidatus Parvarchaeota				Candidatus Parvarchaeum	Candidatus Parvarchaeum acidophilus
FAU-22	Medium (C>50)	3.20422	456	10943	66.08	82.94	0.198	0.938727	Bacteria	Firmicutes	Clostridia	Clostridiales	Clostridiales Family XVII. Incertae Sedis	Sulfobacillus
FAU-15	Medium (C>50)	2.04083	135	23543	72.15	81.51	1.282	3.39761	Bacteria	Actinobacteria	Actinobacteria
FAU-19	Medium (C>50)	2.67468	400	9974	59.52	80.24	1.447	0.993557	Bacteria	Proteobacteria	Deltaproteobacteria
FAU-8	Medium (C>50)	1.56269	272	7282	42.9	79.77	1.612	1.29106	Archaea	Euryarchaeota	Thermoplasmata	Thermoplasmatales			Thermoplasmatales archaeon I-plasma
FAU-7	Medium (C>50)	2.9972	383	11812	67.05	75.32	1.325	5.20661	Bacteria	Actinobacteria	Actinobacteria	Corynebacteriales	Mycobacteriaceae	Mycobacterium
FAU-27	Medium (C>50)	0.620823	84	8987	47.15	67.91	2.336	1.09418	Archaea	Candidatus Micrarchaeota				Candidatus Micrarchaeum
FAU-28	Medium (C>50)	0.593809	82	9736	45.36	66.82	4.672	1.09506	Archaea	Candidatus Micrarchaeota				Candidatus Micrarchaeum
FAU-29	Medium (C>50)	0.56448	186	3238	38	61.14	0.806	0.842334	Archaea	Euryarchaeota				Aciduliprofundum	Aciduliprofundum sp.
FAU-30	Medium (C>50)	0.455497	121	4288	45.3	60.96	5.373	0.946261	Archaea	Candidatus Micrarchaeota				Candidatus Micrarchaeum	Candidatus Micrarchaeum acidiphilum
FAU-33	Medium (C>50)	2.59663	502	6770	67.28	60.94	3.409	6.99872	Bacteria	Actinobacteria	Actinobacteria	Corynebacteriales	Mycobacteriaceae	Mycobacterium
FAU-31	Medium (C>50)	0.533003	149	4295	30.25	59.48	0	1.00178	Bacteria	Candidatus Saccharibacteria
FAU-32	Low (C<50)	0.68295	158	4931	48.8	46.63	0.372	0.948461	Archaea	Euryarchaeota	Thermoplasmata	Thermoplasmatales
FAU-34	Low (C<50)	0.846389	462	1843	52.94	44.12	0	0.819617	Archaea	Candidatus Marsarchaeota					Candidatus Marsarchaeota G1 archaeon
FAU-35	Low (C<50)	0.774071	306	2520	31.19	40.12	0.84	0.830247	Bacteria	Proteobacteria	Deltaproteobacteria	Candidatus Acidulodesulfobacterales		Candidatus Acidulodesulfobacterium	Candidatus Acidulodesulfobacterium acidiphilum
FAU-36	Low (C<50)	1.15013	722	1544	59.14	33.58	0.933	0.854435	Bacteria	Proteobacteria	Deltaproteobacteria
TRT-2	High (C>90)	4.22626	136	55129	68.7	97.97	4.391	1.85479	Bacteria	Verrucomicrobia	Verrucomicrobiae	Verrucomicrobiales	Verrucomicrobia subdivision 3		Verrucomicrobia subdivision 3 bacterium
TRT-129	High (C>90)	4.38383	86	80953	62.9	97.97	3.378	0.978451	Bacteria	Verrucomicrobia	Verrucomicrobiae	Verrucomicrobiales	Verrucomicrobia subdivision 3		Verrucomicrobia subdivision 3 bacterium
TRT-146	High (C>90)	4.2784	111	68062	65.3	97.66	2.027	0.438904	Bacteria	Verrucomicrobia	Verrucomicrobiae	Verrucomicrobiales	Verrucomicrobia subdivision 3		Verrucomicrobia subdivision 3 bacterium
TRT-173	High (C>90)	3.59566	230	29247	66.1	97.29	2.162	0.387555	Bacteria	Verrucomicrobia	Verrucomicrobiae	Verrucomicrobiales	Verrucomicrobia subdivision 3	Limisphaera	Limisphaera ngatamarikiensis
TRT-191	High (C>90)	2.42344	109	34898	57.2	96.91	3.755	0.297349	Bacteria	Verrucomicrobia	Verrucomicrobiae	Verrucomicrobiales
TRT-30	High (C>90)	4.76292	213	37195	66.3	95.54	2.461	0.425341	Bacteria	Verrucomicrobia	Verrucomicrobiae	Verrucomicrobiales	Verrucomicrobia subdivision 3		Verrucomicrobia subdivision 3 bacterium
TRT-49	Medium (C>50)	3.04671	404	10824	65.5	80.19	4.729	0.288522	Bacteria	Verrucomicrobia	Verrucomicrobiae	Verrucomicrobiales	Verrucomicrobia subdivision 3		Verrucomicrobia subdivision 3 bacterium
TRT-57	High (C>90)	2.99059	113	41900	63.4	99.32	1.351	4.96801	Bacteria	Verrucomicrobia
TRT-127	High (C>90)	4.68601	226	37062	65.7	97.26	4.189	0.303324	Bacteria	Verrucomicrobia
TRT-204	High (C>90)	5.03528	230	38404	66.7	96.95	4.729	0.848297	Bacteria	Verrucomicrobia
TRT-21	High (C>90)	2.94004	74	69926	62.8	96.79	2.056	0.361445	Bacteria	Verrucomicrobia
TRT-235	High (C>90)	3.2482	214	21889	63.9	96.2	3.466	0.302711	Bacteria	Verrucomicrobia
TRT-63	Medium (C>50)	5.37302	775	9608	63.3	87.06	4.218	0.227673	Bacteria	Verrucomicrobia
TRT-153	High (C>90)	1.88202	67	49663	34.8	98.24	0	0.394996	Bacteria	Thermotogae	Thermotogae	Thermotogales	Fervidobacteriaceae
TRT-234	High (C>90)	2.14851	75	69129	60	100	0	3.52331	Bacteria	Synergistetes	Synergistia	Synergistales	Synergistaceae
TRT-103	Medium (C>50)	1.84149	128	88416	58.2	76.27	1.694	0.357508	Bacteria	Synergistetes	Synergistia	Synergistales	Synergistaceae	Thermanaerovibrio	Thermanaerovibrio sp.
TRT-192	High (C>90)	3.2522	150	43170	65.1	97.7	1.149	4.66975	Bacteria	Spirochaetes	Spirochaetia	Spirochaetales	Spirochaetaceae	Treponema	Treponema sp.
TRT-125	High (C>90)	2.52541	80	93747	26.2	94.75	0.8	0.509785	Bacteria	Spirochaetes	Spirochaetia
TRT-168	High (C>90)	2.76736	153	28944	49.1	93.11	0	1.63505	Bacteria	Spirochaetes	Spirochaetia	Spirochaetales	Spirochaetaceae	Treponema	Treponema sp.
TRT-120	High (C>90)	2.37979	74	51216	39.7	98.85	0	1.02997	Bacteria	Spirochaetes
TRT-214	High (C>90)	2.4204	34	105433	46.6	98.78	0	0.87393	Bacteria	Spirochaetes
TRT-227	High (C>90)	2.24652	64	63555	55.3	94.25	0	2.32244	Bacteria	Spirochaetes
TRT-238	High (C>90)	1.55139	108	20818	39.2	90.17	2.564	0.225182	Bacteria	Spirochaetes
TRT-33	High (C>90)	4.68154	69	168391	68.3	100	0.974	5.29278	Bacteria	Proteobacteria	Alphaproteobacteria	Caulobacterales	Caulobacteraceae	Caulobacter
TRT-67	High (C>90)	3.65864	20	214653	63.7	100	0.324	14.4602	Bacteria	Proteobacteria	Alphaproteobacteria
TRT-145	High (C>90)	2.76734	19	286497	65.8	100	1.2	5.76984	Bacteria	Proteobacteria	Alphaproteobacteria	Rhodobacterales	Rhodobacteraceae
TRT-98	High (C>90)	3.46099	37	141526	67.6	99.69	0.075	20.9852	Bacteria	Proteobacteria	Alphaproteobacteria	Rhodobacterales	Rhodobacteraceae
TRT-58	High (C>90)	3.63446	39	192280	64.6	99.3	0.884	1.22299	Bacteria	Proteobacteria	Alphaproteobacteria	Sphingomonadales	Sphingomonadaceae
TRT-83	High (C>90)	5.20738	11	524941	63.9	99.05	0.743	5.80433	Bacteria	Proteobacteria	Alphaproteobacteria	Rhizobiales	Rhizobiaceae
TRT-198	High (C>90)	2.66676	75	87464	62.6	98.25	0.308	3.44305	Bacteria	Proteobacteria	Alphaproteobacteria	Sphingomonadales	Erythrobacteraceae	Altererythrobacter
TRT-243	High (C>90)	4.19102	60	146109	63.4	98.2	0.316	0.672211	Bacteria	Proteobacteria	Alphaproteobacteria	Rhodobacterales	Rhodobacteraceae	Pannonibacter	Pannonibacter phragmitetus
TRT-66	High (C>90)	2.85453	130	34985	62.9	97.7	0.13	0.539014	Bacteria	Proteobacteria	Alphaproteobacteria
TRT-182	High (C>90)	3.46188	160	38780	71.1	96.86	0.866	11.8136	Bacteria	Proteobacteria	Alphaproteobacteria	Rhodobacterales	Rhodobacteraceae
TRT-115	High (C>90)	4.36184	309	26248	67.1	96.73	2.295	0.418013	Bacteria	Proteobacteria	Alphaproteobacteria	Rhizobiales	Phyllobacteriaceae	Mesorhizobium
TRT-211	High (C>90)	3.642	178	33746	68.7	94.54	0.316	1.11994	Bacteria	Proteobacteria	Alphaproteobacteria			Phreatobacter
TRT-51	High (C>90)	3.20066	252	20802	65.6	94.37	2.352	0.258061	Bacteria	Proteobacteria	Alphaproteobacteria
TRT-121	High (C>90)	2.50849	94	50650	68.1	94.21	0	27.4063	Bacteria	Proteobacteria	Alphaproteobacteria	Sphingomonadales	Erythrobacteraceae
TRT-37	High (C>90)	3.47121	355	14560	65.1	93.15	1.774	0.274651	Bacteria	Proteobacteria	Alphaproteobacteria	Sphingomonadales	Sphingomonadaceae	Sphingopyxis
TRT-112	High (C>90)	3.29426	318	18361	65.8	92.91	1.439	2.33647	Bacteria	Proteobacteria	Alphaproteobacteria	Rhodobacterales	Rhodobacteraceae
TRT-165	High (C>90)	3.4528	550	8658	71.1	91.05	1.243	1.01053	Bacteria	Proteobacteria	Alphaproteobacteria
TRT-197	High (C>90)	4.61004	508	12613	70.4	90.11	2.446	0.874064	Bacteria	Proteobacteria	Alphaproteobacteria
TRT-186	Medium (C>50)	2.36166	358	8759	66.3	87.65	4.533	0.247215	Bacteria	Proteobacteria	Alphaproteobacteria	Sphingomonadales	Sphingomonadaceae	Novosphingobium
TRT-130	Medium (C>50)	2.28003	395	7724	71.1	87.38	2.826	2.223	Bacteria	Proteobacteria	Alphaproteobacteria	Sphingomonadales	Sphingomonadaceae	Sphingomonas
TRT-212	Medium (C>50)	2.12213	553	5209	72.6	86.82	2.072	0.462439	Bacteria	Proteobacteria	Alphaproteobacteria
TRT-5	Medium (C>50)	3.6432	651	7598	72.4	86.2	3.15	6.34034	Bacteria	Proteobacteria	Alphaproteobacteria	Rhodospirillales	Acetobacteraceae
TRT-3	Medium (C>50)	3.58088	594	8407	70.1	85.49	0.995	0.867778	Bacteria	Proteobacteria	Alphaproteobacteria	Rhodospirillales
TRT-111	Medium (C>50)	2.42663	319	10620	69.1	84.52	1.985	0.538087	Bacteria	Proteobacteria	Alphaproteobacteria
TRT-82	Medium (C>50)	3.60822	525	9097	70.8	84.16	3.369	0.6028	Bacteria	Proteobacteria	Alphaproteobacteria	Rhizobiales
TRT-128	Medium (C>50)	3.19825	414	10332	70.8	77.54	2.487	1.01157	Bacteria	Proteobacteria	Alphaproteobacteria
TRT-84	Medium (C>50)	3.27411	265	17813	63.6	76.44	1.529	0.32193	Bacteria	Proteobacteria	Alphaproteobacteria	Rhizobiales
TRT-175	High (C>90)	2.98272	77	67722	63.6	99.84	0	10.2567	Bacteria	Proteobacteria	Betaproteobacteria	Rhodocyclales	Azonexaceae	Dechloromonas
TRT-230	High (C>90)	3.95787	65	98177	63.2	99.03	0.214	3.08474	Bacteria	Proteobacteria	Betaproteobacteria	Burkholderiales	Comamonadaceae
TRT-28	High (C>90)	3.00499	37	149072	63.6	98.75	0	1.71038	Bacteria	Proteobacteria	Betaproteobacteria	Rhodocyclales
TRT-13	High (C>90)	2.467	103	41175	66.5	98.47	1.863	0.609875	Bacteria	Proteobacteria	Betaproteobacteria
TRT-73	High (C>90)	3.19763	58	123700	62.8	97.6	0.956	0.554135	Bacteria	Proteobacteria	Betaproteobacteria
TRT-185	High (C>90)	3.75357	117	46852	59.7	97.55	0.467	0.316551	Bacteria	Proteobacteria	Betaproteobacteria	Burkholderiales	Oxalobacteraceae
TRT-41	High (C>90)	3.75095	37	242933	67.7	97.21	0.025	43.3187	Bacteria	Proteobacteria	Betaproteobacteria	Nitrosomonadales	Sterolibacteriaceae
TRT-220	High (C>90)	2.97861	84	55219	65.2	96.1	0	3.60298	Bacteria	Proteobacteria	Betaproteobacteria	Burkholderiales
TRT-114	High (C>90)	2.58572	138	37231	68.8	95.89	0.994	16.0602	Bacteria	Proteobacteria	Betaproteobacteria	Burkholderiales	Comamonadaceae
TRT-233	High (C>90)	3.68773	430	13994	69.2	93.72	1.234	2.26947	Bacteria	Proteobacteria	Betaproteobacteria	Burkholderiales
TRT-215	High (C>90)	5.27477	291	27378	67.3	93.43	0.739	1.33566	Bacteria	Proteobacteria	Betaproteobacteria	Burkholderiales	Alcaligenaceae	Achromobacter
TRT-32	High (C>90)	2.09899	81	51674	66.9	90.02	2.527	4.32925	Bacteria	Proteobacteria	Betaproteobacteria
TRT-176	Medium (C>50)	2.0522	96	42121	65.6	89.21	1.173	3.50467	Bacteria	Proteobacteria	Betaproteobacteria
TRT-48	Medium (C>50)	2.70837	405	8832	68.3	88.67	3.944	0.559864	Bacteria	Proteobacteria	Betaproteobacteria	Burkholderiales	Comamonadaceae
TRT-1	Medium (C>50)	2.10259	348	7738	69.2	88.35	0.623	1.00662	Bacteria	Proteobacteria	Betaproteobacteria	Burkholderiales	Comamonadaceae
TRT-56	Medium (C>50)	3.02186	551	7009	68.1	87.76	2.93	1.70766	Bacteria	Proteobacteria	Betaproteobacteria	Burkholderiales	Comamonadaceae
TRT-93	Medium (C>50)	2.17551	114	30981	66.6	87.51	1.616	0.875858	Bacteria	Proteobacteria	Betaproteobacteria
TRT-200	Medium (C>50)	2.38909	193	17213	67.4	77.61	0.705	0.677845	Bacteria	Proteobacteria	Betaproteobacteria
TRT-69	Medium (C>50)	2.15508	69	56845	57.7	77.42	0.027	1.78823	Bacteria	Proteobacteria	Betaproteobacteria
TRT-241	High (C>90)	2.40926	96	72683	59.2	99.35	1.935	1.54774	Bacteria	Proteobacteria	Deltaproteobacteria	Desulfuromonadales	Geobacteraceae
TRT-147	High (C>90)	2.46335	31	150524	61	98.7	0	1.10068	Bacteria	Proteobacteria	Deltaproteobacteria	Desulfuromonadales	Geobacteraceae
TRT-50	High (C>90)	3.19091	74	80392	60.7	97.41	0.806	1.88796	Bacteria	Proteobacteria	Deltaproteobacteria
TRT-139	High (C>90)	4.00945	216	29060	55.9	96.12	1.935	0.731577	Bacteria	Proteobacteria	Deltaproteobacteria
TRT-208	High (C>90)	2.10369	83	41350	38.5	94.9	2.521	0.390832	Bacteria	Proteobacteria	Deltaproteobacteria
TRT-223	High (C>90)	6.02102	589	15257	71	90.86	3.44	0.618591	Bacteria	Proteobacteria	Deltaproteobacteria	Myxococcales	Sandaracinaceae
TRT-196	Medium (C>50)	1.86011	110	30431	63.1	86.24	0.892	4.94056	Bacteria	Proteobacteria	Deltaproteobacteria	Desulfovibrionales	Desulfovibrionaceae
TRT-4	Medium (C>50)	3.53325	117	45917	60	85.11	0.035	0.451105	Bacteria	Proteobacteria	Deltaproteobacteria
TRT-6	Medium (C>50)	4.24239	671	7712	61.6	84.14	0	0.208759	Bacteria	Proteobacteria	Deltaproteobacteria	Desulfuromonadales	Geobacteraceae	Geobacter
TRT-158	Medium (C>50)	3.51758	119	46240	69.5	84.07	1.505	0.71075	Bacteria	Proteobacteria	Deltaproteobacteria
TRT-23	Medium (C>50)	3.54754	166	39958	69.1	79.18	0.358	0.443863	Bacteria	Proteobacteria	Deltaproteobacteria
TRT-106	Medium (C>50)	3.22916	155	31485	61.9	77.19	0	0.371821	Bacteria	Proteobacteria	Deltaproteobacteria	Desulfuromonadales	Geobacteraceae	Geobacter
TRT-11	High (C>90)	2.06118	34	102428	48.2	99.41	0.422	2.43815	Bacteria	Proteobacteria	Epsilonproteobacteria	Campylobacterales	Helicobacteraceae	Wolinella	Wolinella succinogenes
TRT-244	Medium (C>50)	1.45931	535	3207	45.4	82.47	3.048	0.173482	Bacteria	Proteobacteria	Epsilonproteobacteria	Campylobacterales	Campylobacteraceae
TRT-99	High (C>90)	2.20559	54	144342	66.4	98.72	1.379	4.15932	Bacteria	Proteobacteria	Gammaproteobacteria	Xanthomonadales	Xanthomonadaceae
TRT-92	High (C>90)	2.90345	130	38943	72	95.02	0.814	14.7691	Bacteria	Proteobacteria	Gammaproteobacteria	Xanthomonadales
TRT-143	High (C>90)	3.19414	115	48730	67.6	91.88	1.358	2.33182	Bacteria	Proteobacteria	Gammaproteobacteria
TRT-184	Medium (C>50)	2.59278	288	12975	69.6	85.7	1.592	0.508123	Bacteria	Proteobacteria	Gammaproteobacteria	Xanthomonadales
TRT-221	Medium (C>50)	2.19354	501	5255	71	82.51	3.17	1.03708	Bacteria	Proteobacteria	Gammaproteobacteria	Xanthomonadales	Xanthomonadaceae
TRT-101	High (C>90)	1.80757	135	25326	61.3	91.28	0.046	1.65898	Bacteria	Proteobacteria	Hydrogenophilalia	Hydrogenophilales	Hydrogenophilaceae	Hydrogenophilus	Hydrogenophilus thermoluteolus
TRT-36	Medium (C>50)	1.89372	257	12367	62	82.46	1.573	0.569392	Bacteria	Proteobacteria	Hydrogenophilalia	Hydrogenophilales	Hydrogenophilaceae	Hydrogenophilus	Hydrogenophilus thermoluteolus
TRT-113	High (C>90)	1.95949	206	13095	42	90.92	1.785	0.205842	Bacteria	Proteobacteria	Oligoflexia	Bdellovibrionales	Bdellovibrionaceae	Bdellovibrio	Bdellovibrio sp.
TRT-162	High (C>90)	3.30396	172	32592	64.3	92.61	1.652	0.641449	Bacteria	Proteobacteria
TRT-44	Medium (C>50)	3.02873	522	6757	55.9	89.09	0	1.27371	Bacteria	Proteobacteria
TRT-39	Medium (C>50)	7.06932	90	135941	61.5	88.95	1.68	0.560632	Bacteria	Proteobacteria
TRT-169	Medium (C>50)	3.21471	628	5839	58.2	80.18	1.451	0.178404	Bacteria	Proteobacteria
TRT-155	Medium (C>50)	2.86838	1032	3324	54.9	80.04	3.745	0.1699	Bacteria	Proteobacteria
TRT-35	High (C>90)	2.66786	191	21558	40.2	98.79	2.272	0.222483	Bacteria	Planctomycetes	Candidatus Brocadiae
TRT-109	High (C>90)	3.64363	69	91447	67.2	98.86	0	4.38039	Bacteria	Planctomycetes	Phycisphaerae
TRT-187	High (C>90)	3.21136	32	168462	52.3	98.86	0	0.419287	Bacteria	Planctomycetes	Phycisphaerae
TRT-172	High (C>90)	3.41218	71	139083	66.3	98.45	0.568	0.938697	Bacteria	Planctomycetes	Phycisphaerae
TRT-199	High (C>90)	2.19817	110	34691	55.7	97.72	1.136	0.307716	Bacteria	Planctomycetes	Phycisphaerae	Planctomycetales
TRT-24	High (C>90)	4.37545	150	47624	66.6	97.15	0.568	0.411617	Bacteria	Planctomycetes	Phycisphaerae
TRT-174	High (C>90)	3.87483	235	28598	67.5	96.59	3.409	0.320239	Bacteria	Planctomycetes	Phycisphaerae	Planctomycetales
TRT-64	High (C>90)	3.3683	40	185148	63.4	96.02	1.136	1.00954	Bacteria	Planctomycetes	Phycisphaerae
TRT-53	High (C>90)	3.34145	262	22054	66.3	92.76	0.568	0.258044	Bacteria	Planctomycetes	Phycisphaerae	Phycisphaerales
TRT-26	High (C>90)	4.67919	48	152060	48.8	96.36	2.272	0.732084	Bacteria	Planctomycetes	Planctomycetia
TRT-25	High (C>90)	2.66816	87	88585	69.4	95.45	0	0.623638	Bacteria	Planctomycetes
TRT-140	Medium (C>50)	2.80542	637	5259	72.2	83.09	0.568	0.291508	Bacteria	Planctomycetes
TRT-10	Medium (C>50)	2.76859	536	6216	61.9	78.67	1.409	0.182276	Bacteria	Planctomycetes
TRT-195	High (C>90)	3.22414	60	79839	59	96.76	4.09	0.636488	Bacteria	Nitrospirae	Nitrospira	Nitrospirales	Nitrospiraceae
TRT-167	High (C>90)	1.96677	100	33883	38.4	98.13	1.818	0.288943	Bacteria	Nitrospirae					Nitrospirae bacterium GWA2_46_11
TRT-201	High (C>90)	6.09132	748	10454	49.8	92.53	3.632	0.200073	Bacteria	Nitrospinae
TRT-118	High (C>90)	3.22639	41	242918	28.8	99.16	0.558	12.3088	Bacteria	Ignavibacteriae	Ignavibacteria	Ignavibacteriales	Ignavibacteriaceae
TRT-62	High (C>90)	3.37213	211	35242	34.1	96.64	0	5.27794	Bacteria	Ignavibacteriae	Ignavibacteria	Ignavibacteriales	Ignavibacteriaceae	Ignavibacterium	Ignavibacterium album
TRT-133	Medium (C>50)	2.04368	21	319443	33.5	79.26	0	0.594405	Bacteria	Ignavibacteriae	Ignavibacteria				Ignavibacteria bacterium GWF2_33_9
TRT-141	Medium (C>50)	2.61374	93	89154	32.3	75.86	3.448	0.275411	Bacteria	Ignavibacteriae	Ignavibacteria
TRT-237	High (C>90)	2.77155	48	120421	28.3	97.81	1.092	1.12848	Bacteria	Ignavibacteriae
TRT-229	High (C>90)	2.47113	189	20266	42.9	94.51	3.551	0.209861	Bacteria	Ignavibacteriae
TRT-231	High (C>90)	2.38991	153	23881	38.1	93.83	0	0.246369	Bacteria	Ignavibacteriae					Bacteroidetes/Chlorobi group bacterium MS-B_bin-24
TRT-104	Medium (C>50)	2.27738	204	19877	34.3	84.06	1.639	1.03588	Bacteria	Ignavibacteriae
TRT-189	High (C>90)	3.26667	238	46858	68.1	95.4	3.846	0.441018	Bacteria	Gemmatimonadetes
TRT-206	Medium (C>50)	2.62556	431	8098	71.1	79.33	2.197	0.357406	Bacteria	Gemmatimonadetes
TRT-203	Medium (C>50)	2.21569	384	7003	69.6	75.01	4.761	0.245972	Bacteria	Gemmatimonadetes
TRT-12	High (C>90)	2.94451	25	289572	37.8	93.45	0.774	2.05404	Bacteria	Firmicutes	Bacilli	Bacillales	Bacillaceae
TRT-124	High (C>90)	2.51413	61	72231	33.5	98.46	1.398	2.78997	Bacteria	Firmicutes	Clostridia	Clostridiales	Peptostreptococcaceae
TRT-91	High (C>90)	4.66779	17	363547	56.8	97.98	2.419	0.632783	Bacteria	Firmicutes	Clostridia
TRT-232	High (C>90)	3.92962	13	966972	31.8	97.06	3.08	1.85383	Bacteria	Firmicutes	Clostridia	Clostridiales	Clostridiaceae
TRT-180	High (C>90)	4.01788	233	24692	39.6	93.6	4.166	0.326733	Bacteria	Firmicutes	Clostridia	Clostridiales	Clostridiaceae
TRT-107	High (C>90)	2.66949	439	8830	50.6	93.45	0.955	0.21649	Bacteria	Firmicutes	Clostridia	Clostridiales
TRT-61	Medium (C>50)	4.12039	441	12686	61.2	87.01	3.562	0.252045	Bacteria	Firmicutes	Clostridia	Clostridiales
TRT-89	Medium (C>50)	2.10391	346	7771	42.4	86.81	1.51	0.179178	Bacteria	Firmicutes	Clostridia	Clostridiales
TRT-97	Medium (C>50)	3.61238	74	94877	40.7	83.03	3.629	0.754827	Bacteria	Firmicutes	Clostridia	Clostridiales	Clostridiaceae
TRT-190	Medium (C>50)	3.63548	647	6851	39.4	78.99	1.342	0.176453	Bacteria	Firmicutes	Clostridia	Clostridiales	Lachnospiraceae
TRT-17	High (C>90)	4.2234	140	48551	46	99.9	1.582	0.342427	Bacteria	Firmicutes	Negativicutes
TRT-34	Medium (C>50)	2.37998	401	7940	71	87.46	2.777	0.267499	Bacteria	Firmicutes
TRT-18	Medium (C>50)	2.66895	239	14349	54.1	83.05	0.847	0.211744	Bacteria	Firmicutes
TRT-102	High (C>90)	2.12046	599	4770	53.2	91.67	4.248	0.174775	Archaea	Euryarchaeota
TRT-239	High (C>90)	1.9906	132	35838	30.3	92.32	0.561	0.284122	Bacteria	Elusimicrobia
TRT-70	High (C>90)	2.02198	148	23549	69.1	97.03	0	2.12907	Bacteria	Deinococcus-Thermus	Deinococci	Thermales	Thermaceae	Thermus
TRT-65	High (C>90)	2.26127	199	17759	68.5	96.18	3.832	1.34697	Bacteria	Deinococcus-Thermus	Deinococci	Thermales	Thermaceae	Thermus
TRT-95	High (C>90)	2.92082	315	18208	62.2	91.1	0.427	0.412396	Bacteria	Deinococcus-Thermus	Deinococci	Thermales	Thermaceae	Meiothermus
TRT-149	High (C>90)	3.01792	289	14634	61.7	90.17	0.854	0.804261	Bacteria	Deinococcus-Thermus	Deinococci	Thermales	Thermaceae	Meiothermus
TRT-96	Medium (C>50)	2.99463	332	12776	60.8	89.17	2.564	30.2858	Bacteria	Deinococcus-Thermus	Deinococci	Thermales	Thermaceae	Meiothermus
TRT-20	Medium (C>50)	2.64162	450	7378	67.3	83.35	1.483	0.233038	Bacteria	Deinococcus-Thermus	Deinococci	Deinococcales
TRT-170	Medium (C>50)	1.91886	119	25467	35.5	89.3	0	0.697542	Bacteria	Deferribacteres	Deferribacteres	Deferribacterales	Deferribacteraceae	Calditerrivibrio	Calditerrivibrio nitroreducens
TRT-209	Medium (C>50)	4.46588	734	7328	43.3	86.71	4.148	0.225061	Bacteria	Cyanobacteria	Chroococcales	Chroococcaceae	Gloeocapsa	Gloeocapsa sp. PCC 7428
TRT-183	High (C>90)	4.12214	799	7144	36.4	91.3	3.266	2.49	Bacteria	Cyanobacteria	Pleurocapsales	Dermocarpellaceae	Stanieria	Stanieria sp. NIES-3757
TRT-131	High (C>90)	5.58198	218	62455	47.7	99.76	0.471	3.14801	Bacteria	Cyanobacteria
TRT-205	High (C>90)	6.93611	85	126161	49.2	99.76	1.729	0.558158	Bacteria	Cyanobacteria
TRT-8	High (C>90)	4.7494	49	159143	45.2	99.49	0.218	8.83155	Bacteria	Cyanobacteria	Pleurocapsales	Hyellaceae		Pleurocapsa	Pleurocapsa sp. PCC 7327
TRT-7	High (C>90)	5.60276	92	92129	53.7	99.05	1.415	9.15424	Bacteria	Cyanobacteria
TRT-242	High (C>90)	2.97587	17	314256	65.1	97.72	0	0.514861	Bacteria	Cyanobacteria
TRT-74	High (C>90)	6.31514	294	34602	49	97.44	1.886	0.881281	Bacteria	Cyanobacteria
TRT-16	High (C>90)	4.65131	306	25791	50.3	97.16	0.235	11.4168	Bacteria	Cyanobacteria
TRT-79	High (C>90)	3.13293	71	76812	58	90.9	0.909	0.559656	Bacteria	Chloroflexi	Anaerolineae
TRT-19	Medium (C>50)	3.49039	433	13819	58.5	88.18	3.363	1.56047	Bacteria	Chloroflexi	Anaerolineae
TRT-142	High (C>90)	5.02819	261	30982	62.9	95.9	1.09	0.293379	Bacteria	Chloroflexi	Candidatus Thermofonsia			Candidatus Roseilinea	Candidatus Roseilinea sp. NK_OTU-006
TRT-45	High (C>90)	4.97582	433	16017	60.6	97.85	0	0.956772	Bacteria	Chloroflexi	Chloroflexia	Chloroflexales	Roseiflexaceae	Roseiflexus	Roseiflexus sp. RS-1
TRT-132	High (C>90)	4.57947	76	92485	59.7	94.96	0	0.65165	Bacteria	Chloroflexi	Chloroflexia	Chloroflexales	Chloroflexaceae	Chloroflexus	Chloroflexus islandicus
TRT-144	High (C>90)	5.0624	300	26020	66.6	94.96	0.943	1.97212	Bacteria	Chloroflexi	Chloroflexia	Chloroflexales	Oscillochloridaceae
TRT-27	High (C>90)	4.67734	593	10971	67.5	90.14	0.943	0.468038	Bacteria	Chloroflexi	Chloroflexia	Chloroflexales
TRT-40	High (C>90)	5.13532	269	28797	64.1	97.27	2.454	0.426527	Bacteria	Chloroflexi
TRT-75	High (C>90)	4.11305	45	177073	57.4	95.45	1.818	0.459269	Bacteria	Chloroflexi
TRT-217	High (C>90)	3.55154	165	31516	61.4	93.03	0.909	0.290285	Bacteria	Chloroflexi
TRT-236	High (C>90)	3.66905	103	61623	56.6	92.42	4.545	10.4224	Bacteria	Chloroflexi
TRT-148	High (C>90)	4.63917	150	52223	64	90.9	2.454	1.55189	Bacteria	Chloroflexi
TRT-52	High (C>90)	3.39122	144	39766	61.5	90.8	0.909	0.26603	Bacteria	Chloroflexi
TRT-105	Medium (C>50)	2.79247	106	39818	60.9	88.18	0	2.34649	Bacteria	Chloroflexi
TRT-166	Medium (C>50)	3.74535	493	10459	63.1	85.05	3.636	0.262813	Bacteria	Chloroflexi
TRT-210	Medium (C>50)	4.55659	87	87412	59.2	80.6	0	0.838071	Bacteria	Chloroflexi
TRT-207	Medium (C>50)	2.94008	287	13804	59.7	78.15	3.636	0.330107	Bacteria	Chloroflexi
TRT-164	Medium (C>50)	4.20367	1003	5545	61.3	76.97	3.494	3.76706	Bacteria	Chloroflexi
TRT-150	Medium (C>50)	2.02201	227	13647	68.4	76.01	0.99	0.531834	Bacteria	Chloroflexi
TRT-159	Medium (C>50)	1.12048	85	24841	27.1	78.97	0.934	0.275608	Archaea	Candidatus Woesearchaeota
TRT-161	High (C>90)	4.68371	259	27897	56.3	95.87	4	0.24185	Bacteria	Candidatus Riflebacteria
TRT-43	High (C>90)	3.39579	108	83926	33.8	95.72	3.418	2.45134	Bacteria	Candidatus Melainabacteria
TRT-117	Medium (C>50)	1.4551	244	7496	58.4	84.74	0	2.0976	Bacteria	Candidatus Bipolaricaulota
TRT-151	Medium (C>50)	1.045	428	2841	61.2	79.04	1.155	0.194959	Bacteria	Candidatus Bipolaricaulota
TRT-78	Medium (C>50)	1.37109	294	5423	39.3	77.11	0	0.176215	Bacteria	candidate division WOR-3
TRT-15	High (C>90)	3.32601	39	206492	44.2	97.73	0	0.723767	Bacteria	Calditrichaeota
TRT-226	High (C>90)	3.42106	20	273622	45.5	99.5	0	3.27709	Bacteria	Bacteroidetes	Chitinophagia	Chitinophagales	Chitinophagaceae
TRT-137	High (C>90)	3.21304	33	181015	40.7	94.41	0.492	1.61914	Bacteria	Bacteroidetes	Chitinophagia	Chitinophagales	Chitinophagaceae
TRT-157	Medium (C>50)	2.47097	337	9865	49.7	89.13	1.339	0.19828	Bacteria	Bacteroidetes	Cytophagia	Cytophagales
TRT-216	High (C>90)	3.28961	100	46499	65.2	98.11	0.537	0.663045	Bacteria	Bacteroidetes	Flavobacteriia	Flavobacteriales
TRT-55	High (C>90)	2.69187	161	24328	38.9	93.16	0.546	0.285081	Bacteria	Bacteroidetes	Flavobacteriia	Flavobacteriales	Flavobacteriaceae
TRT-228	High (C>90)	2.79242	59	80985	34.8	100	1.075	0.629874	Bacteria	Bacteroidetes
TRT-68	High (C>90)	2.82856	13	347172	33	99.5	0	3.80839	Bacteria	Bacteroidetes
TRT-218	High (C>90)	2.87545	80	51579	35.4	99.04	1.904	6.00701	Bacteria	Bacteroidetes
TRT-72	High (C>90)	3.95661	30	142466	56.8	99	0	4.95567	Bacteria	Bacteroidetes
TRT-219	High (C>90)	3.417	133	42089	39.2	98.57	3.015	0.758835	Bacteria	Bacteroidetes
TRT-194	High (C>90)	2.92936	176	24911	39.1	98.06	1.111	0.266323	Bacteria	Bacteroidetes
TRT-202	High (C>90)	3.26202	127	51596	38.4	97.57	0.606	0.977972	Bacteria	Bacteroidetes
TRT-160	High (C>90)	3.33092	52	99984	42.5	97.53	0.985	0.352967	Bacteria	Bacteroidetes
TRT-87	High (C>90)	3.42232	126	49948	57.1	96.72	2.204	0.352901	Bacteria	Bacteroidetes
TRT-135	High (C>90)	4.09946	310	19354	53.8	96.03	2.887	0.421709	Bacteria	Bacteroidetes
TRT-179	High (C>90)	2.91235	276	15967	38	95.03	0.439	0.228562	Bacteria	Bacteroidetes
TRT-134	High (C>90)	2.56306	312	11996	48.4	92.42	0.819	0.20646	Bacteria	Bacteroidetes
TRT-100	Medium (C>50)	2.33596	86	40189	42.6	80.73	3.333	1.94647	Bacteria	Bacteroidetes
TRT-177	Medium (C>50)	2.49237	48	123596	42.1	80	2.619	1.51867	Bacteria	Bacteroidetes
TRT-225	Medium (C>50)	3.01839	611	5908	43.8	78.55	1.075	0.170892	Bacteria	Bacteroidetes
TRT-188	High (C>90)	2.41066	61	59937	62.4	94.9	0.925	2.16484	Bacteria	Armatimonadetes	Armatimonadetes bacterium Uphvl-Ar2
TRT-59	High (C>90)	3.32391	124	49999	58.8	96.29	4.814	0.263577	Bacteria	Armatimonadetes
TRT-156	High (C>90)	2.9475	73	66864	60.5	95.37	0.925	0.586087	Bacteria	Armatimonadetes					Armatimonadetes bacterium GBS
TRT-90	High (C>90)	3.1447	77	71078	60.1	94.9	2.314	0.298965	Bacteria	Armatimonadetes
TRT-46	High (C>90)	3.00178	76	82672	68.5	93.98	0.925	4.56498	Bacteria	Armatimonadetes
TRT-77	High (C>90)	2.76371	71	81962	64.7	93.05	0.925	1.09107	Bacteria	Armatimonadetes
TRT-86	High (C>90)	2.75546	218	18847	63.7	92.59	1.851	0.268221	Bacteria	Armatimonadetes
TRT-22	High (C>90)	3.49905	858	6032	59.4	92.5	2.314	0.201408	Bacteria	Armatimonadetes
TRT-47	High (C>90)	2.38402	152	24996	61.3	90.27	1.851	0.240932	Bacteria	Armatimonadetes
TRT-14	Medium (C>50)	3.11263	457	9100	64.1	85.29	1.851	0.233901	Bacteria	Armatimonadetes
TRT-38	Medium (C>50)	2.11143	328	8618	58.5	84.6	3.271	0.1882	Bacteria	Armatimonadetes
TRT-54	High (C>90)	1.4247	134	15180	31	98.78	0.424	0.946077	Bacteria	Aquificae	Aquificae	Aquificales	Hydrogenothermaceae
TRT-108	High (C>90)	1.5747	64	36749	43.1	97.96	0.813	0.318657	Bacteria	Aquificae	Aquificae	Aquificales	Aquificaceae
TRT-222	High (C>90)	3.31136	116	51546	70.7	97.43	2.991	0.682766	Bacteria	Actinobacteria	Actinobacteria
TRT-122	Medium (C>50)	2.96612	703	6154	72.6	84.9	2.991	0.337362	Bacteria	Actinobacteria	Actinobacteria
TRT-29	Medium (C>50)	1.81376	364	5960	72.3	78.71	1.12	0.35744	Bacteria	Actinobacteria	Actinobacteria
TRT-60	High (C>90)	5.09149	128	63580	62.4	98.71	2.564	0.979695	Bacteria	Acidobacteria	Acidobacteriia	Bryobacterales
TRT-123	High (C>90)	4.26506	146	48997	66.5	94.95	1.709	1.72781	Bacteria	Acidobacteria	Acidobacteriia	Bryobacterales
TRT-76	High (C>90)	4.40241	461	13378	66.4	91.4	2.735	0.747114	Bacteria	Acidobacteria	Acidobacteriia
TRT-88	Medium (C>50)	3.69748	259	26638	66.3	87.62	1.88	0.870488	Bacteria	Acidobacteria	Acidobacteriia	Bryobacterales
TRT-181	High (C>90)	2.82336	49	82473	48	96.58	1.709	0.549567	Bacteria	Acidobacteria	Blastocatellia
TRT-154	High (C>90)	3.6923	179	33807	60.4	93.16	4.807	0.309751	Bacteria	Acidobacteria	Blastocatellia
TRT-138	High (C>90)	2.60505	154	27834	64.8	95.29	1.709	0.347014	Bacteria	Acidobacteria	Thermoanaerobaculia	Thermoanaerobaculales	Thermoanaerobaculaceae	Thermoanaerobaculum	Thermoanaerobaculum aquaticum
TRT-163	High (C>90)	2.49601	38	120268	63.3	99.14	1.709	2.61875	Bacteria	Acidobacteria					Acidobacteria bacterium ADurb.Bin340
TRT-42	High (C>90)	3.99352	91	75189	42.5	94.87	3.513	0.458423	Bacteria	Acidobacteria
TRT-152	High (C>90)	2.92891	95	54717	61.9	94.01	0	1.56266	Bacteria	Acidobacteria
TRT-119	Medium (C>50)	2.17311	170	19117	68	83.76	1.025	0.568626	Bacteria	Acidobacteria
TRT-213	Medium (C>50)	3.60183	727	6218	64.3	82.16	0.854	0.248984	Bacteria	Acidobacteria
TRT-171	Medium (C>50)	2.49348	855	3714	64.3	76.1	3.573	0.197757	Bacteria	Acidobacteria					bacterium HR10
TRT-110	High (C>90)	6.02213	392	24722	64.4	97.84	2.248	0.39623	Bacteria
TRT-31	Medium (C>50)	3.78825	325	18962	60.7	85.76	3.641	0.236674	Bacteria
TRT-193	Medium (C>50)	1.44622	114	19140	46	83.79	0	0.212011	Bacteria
TRT-136	Medium (C>50)	3.01023	884	4664	54.7	76.24	2.747	0.175569	Bacteria
TRT-126	Medium (C>50)	1.42695	71	32788	69.2	74.16	1.666	0.426902	Bacteria	Actinobacteria	Actinobacteria
TRT-94	Medium (C>50)	2.6037	540	6050	63.5	73.81	1.115	0.189645	Bacteria	Acidobacteria
TRT-224	Medium (C>50)	4.54208	1046	5023	59.5	73.17	2.225	0.183897	Bacteria	Planctomycetes	Planctomycetia
TRT-240	Medium (C>50)	1.38672	589	2705	59.1	71.45	0.074	0.166617	Archaea	Thaumarchaeota	Nitrososphaeria	Nitrososphaerales	Nitrososphaeraceae
TRT-85	Medium (C>50)	2.58871	455	7045	63.5	71.43	1.136	0.208308	Bacteria	Planctomycetes
TRT-80	Medium (C>50)	2.83935	202	20972	63	71.36	1.424	0.410392	Bacteria	Proteobacteria	Alphaproteobacteria	Rhizobiales
TRT-81	Medium (C>50)	2.17816	813	3246	64.5	71.12	2.173	0.190028	Bacteria	Proteobacteria	Alphaproteobacteria
TRT-9	Medium (C>50)	2.40357	59	82376	62.9	71.05	0	0.49492	Bacteria	Nitrospirae	Nitrospira	Nitrospirales	Nitrospiraceae
TRT-116	Medium (C>50)	2.5012	237	14181	59.4	70.72	1.694	0.223925	Bacteria	Synergistetes	Synergistia	Synergistales	Synergistaceae	Aminiphilus	Aminiphilus circumscriptus
TRT-178	Medium (C>50)	3.77974	919	4828	69.5	70.41	3.582	0.279869	Bacteria	Proteobacteria	Gammaproteobacteria	Xanthomonadales	Xanthomonadaceae
TRT-71	Medium (C>50)	2.48413	34	97840	38.9	70.16	1.209	0.594352	Bacteria	Firmicutes	Clostridia
