# Supplementary material for: Microorganisms of Two Thermal Pools on Kunashir Island, Russia
Source: Biology (Basel). 2021 Sep 16;10(9):924. doi: 10.3390/biology10090924 (PMC8468003; doi:10.3390/biology10090924)
Supplement: Supplementary file 1 [file biology-10-00924-s001.zip › Supplementary_Table_S3.xlsx]

## Sheet: Лист1
Supplementary Table S3 - Statistics and taxonomy (SILVA) regarding recovered SSU rRNA gene sequences from FAU and TRT
OTU	Sequence	Mapped reads	Coverage	DB hit	SILVA taxonomy	% ID
FAU-01	AGAGAGTTTGATCCTGGCTCAGGATGAACGCTGGCGGTATGCTTAACACATGCAAGTCGAACGCGCGCAAGTGGCGTGGCGAACGGGTGAGTAACACGTGAGAATCTGCCCCTAGGAGGAGGATAAGGCTTGGAAACGAGCGCTAAACCTCCATAAAAAGAAAGGAGAGATCGCCTAGGGAAGAGCTCGCGGCTGATTAGCTAGTTGGTGGGGTAAAGGCCTACCAAGGCGACGATCAGTAGCTGGTCTGAGAGGATGATCAGCCACACTGGGACTGAGACACGGCCCAGACTCCTACGGGAGGCAGCAGTGGGGAATTTTCTGCAATGGGCGAAAGCCTGACAGAGCAATACCGCGTGAGGGAAGAAGGCCTTAGGGTTGTCAACCTCTTTTGATGGG…	871737	2883.69	KJ569775.16897.18333	Chloroplast;Cyanidiaceae sp. MX-AZ01	97.2
FAU-02	ACCTGGTTGATCCTGCCAGTAGTCATATGCTTGTCTCAAAGATTAAGCCATGCATGTCTAAGTATAAACCAGTTTATACGGTGAAACTGCGAATGGCTCATTAAAACAGTTATCGTTTATTTGATGGTACCTCCTACTTGGATAACCGTAGGAATTCTACAGCTAATACATGCCCACACACCCGACTTTGGAAGGGTGGGATTTATCAGCTACAAAACCAAACCGCCTCGGCGGTTTCCGGTGATTCATGGTAACTATCCGGATCGCACGTCCCTCGGGATGGCGACAGATCATATAAATTTCTGCCCTATCAACTTTCGATGGTAGGATAGAGGCCTACCATGGTGGTAACGGGTAACGGGGAATTAGGGTTCGATTCCGGAGAGGGAGCCTGAGAGA…	37989	132.2	AB090833.1.1781	Eukaryota;Archaeplastida;Rhodophyceae;Cyanidiales;Cyanidium;Cyanidium caldarium	99.8
FAU-03	TTTGGAGAGTTTGATCCTGGCTCAGGACGAACGCTGGCGGCGTGCTTAACACATGCAAGTCGAACGGAAAGGCCCCTTCGGGGGTGCTCGAGTGGCGAACGGGTGAGTAACACGTGGGTGATCTGCCCTGCACTTCGGGATAAGCTTGGGAAACTGGGTCTAATACCGGATAGGACCATGCCATGCATGTGGTGTGGTGGAAAGCTTTTGTGGTGTGGGATGAGCCCGCGGCCTATCAGCTTGTTGGTGGGGTGATGGCCTACCAAGGCGACGACGGGTAGCCGGCCTGAGAGGGTGTCCGGCCACACTGGGACTGAGATACGGCCCAGACTCCTACGGGAGGCAGCAGTGGGGAATATTGCACAATGGGCGCAAGCCTGATGCAGCGACGCCGCGTGG…	26295	90.7893	KJ907771.1.1510	Bacteria;Actinobacteriota;Actinobacteria;Corynebacteriales;Mycobacteriaceae;Mycobacterium;uncultured Mycobacterium sp.	98.9
FAU-04	CTCCGGTTGATCCTGCCGGCGGTCACTGCTATCGAGTTCCGACTAAGCCATGCGAGTCACAGGCCGTAAGGTACTGGCAGACGGCTCAGTAACACGCGGATAATCCACCCTTAGGTGGGGCATATCCTTGGGAAACTGAGGTTAATTCCCCATAGATCCCGGAAACTGGAATGTTACGGGTTCTGAAAGTTACGACGCCTAAGGACGAGTCTGCGGCCTATCAGGTTGTAGGTGGGGTAAAGGCCCACATAGCCTATGACGGGTACGGGCCCTGAGAGGGGTAGCCCGGAGATGGGTTCTGAGACACGAACCCAGGCCCTACGGGGCGCAGCAGGCGCGAAACCTTCGCAATGCGCGCAAGCGCGACGAGGGGAACTCGAGTGCCATTGTCATTTTTGA…	1930	7.88535	ATMD01000004.274550.276010	Archaea;Thermoplasmatota;Thermoplasmata;BSLdp215;Thermoplasmatales archaeon I-plasma	99.9
FAU-05	CTCCGGTTGATCCTGCCGGCGGCCACTGCTATCAGGTTTCGACTAAGCCATGCGAGTCATGGGGTCGCAAGACACCGGCGCACCGCTCAGTAACACGCGGACAATCTACCCCCAGGTGGGGTATAACCTCGGGAAACTGAGGGTAATTCCCCATAGCCATCATATGCTGGAATGCTTTGATGGCAAAAGCATCTGCGCCTGAGGATGAGTCTGCGGCCTATCAGGTAGTATGTGGTGTAAAGGACCACATAGCCGAGGACGGGTACGGGCCCTGAGAGGGGGAGCCCGGAGATGGACTCTGAGACACTAGTCCAGGCCCTACGGGGCGCAGCAGGCGCGAAAACTGTGCAATGCGCGAAAGCGCGACACGGGAAACCTGAGTGCCTTGACAAAGTCAAG…	1891	8.12139	ACXJ01010134.1076.2532	Archaea;Thermoplasmatota;Thermoplasmata;Thermoplasmatales;Thermoplasmataceae;A-plasma;mine drainage metagenome	96.4
FAU-06	CTCCGGTTGATCCTGCCGGCGGCTACTGCTATCAGGTTTCGACTAAGCCATGCGAGTCAAAGGGTCGCAAGACACTGGCGTACTGCTCAGTAACACGCGGACAATCTACCCCCAGGTGGAGGATAACCTCGGGAAACTGAGGCTAATACTGCATAGTTGCCATATGCTGGAATGCTTTGGCGATGAAAGATTTTTTGCCTGAGGATGAGTCTGTGGCCTATCAGGTAGTATGTGGTGTAAAGGACCACATAGCCTAAGACGGGTACGGGCCTTGAAAGAGGGAGCCCGGAGATGGACTCTGAGACACTAGTCCAGGCCCTACGGGGCGCAGCAGGCGCGAAACCTGTGCAATGCGCGAAAGCGCGACACGGGGAGCCTGAGTGCTCTAACTTAGTTAGA…	1530	6.5982	ACXK01000051.16727.18183	Archaea;Thermoplasmatota;Thermoplasmata;Thermoplasmatales;Thermoplasmataceae;A-plasma;Thermoplasmatales archaeon A-plasma	94
FAU-07	CCTGAGAGTTTGATCCTGGCTCAGAGCGAACGCTGGCGGCATGCTTAACACATGCAAGTCGTACGGGCGGGGGAGACCTCGTCAGTGGCGGACGGGTGAGTAACGCGTAGGTATCTGTCCTGAGGTGGGGGATAACCGCGGGAAACTGCGGCTAATACCGCATATGTCCTGAGGGGCAAAGGCCTGAGAGGGCTGCCTTGGGGTGAGCCTGCGTCCGATTAGCTTGTTGGTGGGGTAATGGCCTACCAAGGCGATGATCGGTAGCTGGTCTGAGAGGATGGTCAGCCACACTGGGACTGAGACACGGCCCAGACTCCTACGGGAGGCAGCAGTGGGGAATATTGGACAATGGGCGAAAGCCTGATCCAGCAATGCCGCGTGGGTGAAGAAGGTCTTCGG…	1393	5.95199	AF391980.1.1400	Bacteria;Proteobacteria;Alphaproteobacteria;Acetobacterales;Acetobacteraceae;Acidicaldus;uncultured thermal soil bacterium	98.6
FAU-08	TTCGAAGAGTTTGATTCTGGCTCAGATTGAACGCTGGCGGCATGCCTAACACATGCAAGTCGAACGGTAACGGGCCCTTCGGGGTGCCGACGAGTGGCGGACGGGTGAGTAACGCGTAGGAATCTACCTGACAGTGGGGGATAGCCCGGAGAAATCCGGATTAATACCGCATACGCCCCATGGGGGAAAGCGGGGGACCGCAAGGCCTCGCGCTGACAGATGAGCCTACGTCCGATTAGCTGGTTGGCGGGGTAACGGCCCACCAAGGCGACGATCGGTAGCTGGTCTGAGAGGACGATCAGCCACACTGGGACTGAGACACGGCCCAGACTCCTACGGGAGGCAGCAGTGGGGAATATTGGACAATGGGGGAAACCCTGATCCAGCAATGCCGCGTGG…	612	2.56637	KJ907765.1.1530	Bacteria;Proteobacteria;Gammaproteobacteria;Acidithiobacillales;Acidithiobacillaceae;RCP1-48;uncultured gamma proteobacterium	98.6
FAU-09	TGGAGAGTTTGATCCTGGCTCAGGACGAACGCTGGCGGCGTGCCTAATGCATGCAAGTCGAGCGCAGCCGGCTCTTCGGAGGCGGCTGAGCGGCGCACGGGTGAGGAGCACGTGGGGAACCAACCCCGGGGCGGGCACTAGCGCGTTGAAAAGCGCGGTAATGGCCCATACGGCCGGGTCCGGCCACGGACCAGGCGAAAGCGGTGACGCGCCCTGGGATGGCCCCGCGGCCCATTAGCTAGTTGGGGGGGTAACGGCCTCCCAAGGCGACGATGGGTAGCCGGCCTGAGAGGGTGTCCGGCCACACTGGGACTGAGACACGGCCCAGACTCCTACGGGAGGCAGCAGCAGGGAATCTTCCCCAATGGGCGCAAGCCTGAGGGAGCAACGCCGCGTGAG…	328	1.54984	AB254790.1.1483	Bacteria;Firmicutes;Sulfobacillia;Sulfobacillales;Sulfobacillaceae;Sulfobacillus;uncultured bacterium	99.7
FAU-10	ATCCGGTTGATCCTGCCGGACCCGACCGGTATCGGGGTGGGGCTAAGCCATGCAAGTCGAGCGTTCTCTAGCTGTTGAGAGCGCGGCGCACGGCTCAGTAGTACGCAGCTAACCTACCCTAAGGAGGGGGATAATCCCGGGAAACTGGGGCTAATAACCCATGGACCTCAGAGGCTGGAATGCACTGAGGTTAAAATGGCTATTTCAGCATGCTGGAATAGTTGCCTTAGGATGGGGTTGCGTCCGATCAGGTAGTTGGCGGGGTAAAGGCCCACCAAGCCTATGACCGGTGCGGGCTCTGAGAGGAGGAGCCCGGAGATGGATCCTGAGACAAGGGTCCAGGCCCTACGGGGCGCAGCAGGCGCGAAACCTTCACAATGCCCGAAAGGGTGATGAGGC…	293	1.64688	AB930989.1.1365	Archaea;Crenarchaeota;Nitrososphaeria;Caldiarchaeales;Terrestrial Hot Spring Gp(THSCG);uncultured archaeon	99.9
FAU-11	CTCCGGTCGATCCTGCCGGCGGTCACTGCTATCAGGTTCCGACTAAGCCATGCAAGTCATGGGGCCGTAAGGCACCGGCGAACAGCTCAGTAACACGTGGATAATTTACCCTCAGGTGGAGTATAACCTCGGGAAACTGAGGCTAATCCTCCATAGTCATTACAAACTGGAATGGTTGTAATGATGAAAGCATCTGCGCCTGAGGATAAGTCTGCGGCCTATCAGGTAGTAGGTGGTGTAAAGGACCACCTAGCCTAAGACGGGTACGGGCCCTGAAAGGGGGAGCCCGGAGATGGACTCTGAGACAACAGTCCAGGCCCTACGGGGCGCAGCAGGCGCGAAAACTGTGCAATGCGCGAAAGCGCGACACGGGGAGCCTGAGTGCCTTGACTTTTTGTC…	291	1.47453	M38637.979.2449	Archaea;Thermoplasmatota;Thermoplasmata;Thermoplasmatales;Thermoplasmataceae;Thermoplasma;Thermoplasma acidophilum	99.3
FAU-12	ACCGGTTGATCCTGCCGGAGGCTACTGCTATCGGGTTTCGACTAAGCCATGCGAGTCACGGGGTCGCAAGACACCGGCATACGGCTCAGTAACACGTGGATAATCTGCCCTTAGGTGGAGAATAACCTCGGGAAACTGAGGCTAATGAACCATAGACATTCTATGACTGAATGCTTGAATGTTGAAAGCGCAAAGCGCCTAAGGATGAGTCTGCGGCCTATCATGGTTGTAGGCGGTGTAACGGACCACCTAGCCTATGACGGGTACGGGCACTGAGAGGTGGAGCCCGGAGATGGACTCTGAGACACTAGTCCAGGCCCTACGGGGCGCAGCAGGCGCGAAAACTACGCACTGCGCGAAAGCGCGACGTGGGAAACCCGAGTGCCTTTTCTTTTTTGA…	204	0.969747	AB600374.1.921	Archaea;Thermoplasmatota;Thermoplasmata;A10;uncultured archaeon	98.7
FAU-13	CGGAGAGTTCGATCCTGGCTCAGGACAAACGCTGGCGGCGTGCCTAACACATGCAAGTCGGACGACAGGCGAGGAATCCGCAAGGAGGAATCGTGCTGAGTGGCGAACGGGTGAGTAGTACATGGGGACATACCCTCAAGGGTGGGATAGCGTTTCGAAAGGGACGGTAATACCGCATACGCTCGGGAGAGGAAAGGTGCAACTGCACCGCTTGAGGAGTGACTCATGACCCATCAGTTAGTTGGTGAGGTAAAGGCCCACCAAGGCGATGACGGGTAGCTGGTCTGAGAGGATGGTCAGCCACACTGGGACTGAGACACGGCCCAGACTCCTACGGGAGGCAGCAGTGGGGAATTTTTCCCAATGGGCGAAAGCCTGAGGGAGCGACGCCGCGTGGAG…	185	0.938483	JX459043.1.1537	Bacteria;Thermotogota;Thermotogae;Mesoaciditogales;Mesoaciditogaceae;Mesoaciditoga;uncultured bacterium	98.7
FAU-14	CTCCGGTTGATCCTGCCGGACCTGACTGCTATCGGGATGAGGCTAAGCCATGGAAGTCGACGTGCGCCCTTGCGCACGTGGCGTACGGCTCAGTAACGCGTGGCTAACCTACCCTCACGACGGGGATAACCTCGGGAAACTGAGGATAATCCCCGATAGGCGAGCGGCTTTGGAAGAACCGCTCACCGAAAGGGACGGAGGGAACGGCCTTCGTCCGCGCGAGGATGGGGCTGCGTCCCATCAGGCAGTTGGTGGGGTAATGGCCCACCAAACCTATAACGGGTACGGGCCGTGAGAGCGGGAGCCCGGAGATGGGCACTGAGACAAGGGCCCAGGCTCTACGGAGCGCACCAAGCGCGAAACCTTCGCAATGCGGGAAACCGTGACGGGGCCATCCCG…	167	0.947761	HQ395709.1.1408	Archaea;Crenarchaeota;Thermoprotei;Geoarchaeales;uncultured archaeon	99.4
FAU-15	ATTCCAGTCGATGCTGCTGGAGGGCACTGCTATCAGATTTCGACAGCCATGCAAGTTCGCTCAGCGGCTTCGCTGGGCAGCGTACGGCTCAGTAACACGTAGTCAATCTACCGTAAAGAGGCGAATACCCATGGGAAACTGTGGCTAATGCGCCATAGGCCAGGGATTCTGGAAGGAGCCCTGACTTAAAGGAGCGCGAATTGCAGCGTTTCCGCTTTACGATGAGACTGCGGCGGATCAGGCAGATGGCGGGGTAACGGCCCACCATACCTATAACCCGTAGGGGATGTGGGAGCATAAGCCCCGAGAAGGGCACTGAGACAAGGGCCCTAGCGCTACGGCGTGCAGCAGGCGCGCAAACTCCACAATGCGCGAAAGCGTGATGGGGGGAATCTGAGC…	143	1.19775	DQ848677.10094.13102	Archaea;Micrarchaeota;Micrarchaeia;Micrarchaeales;Candidatus Micrarchaeum;Candidatus Micrarchaeum acidiphilum ARMAN-2	94.8
FAU-16	TTTTGAGAGTTTGATCCTGGCTCAGGATAAACGCTGGCGGCGTGCCTTATACATGCAAGTTGAGCGGTAAGGCTTTGCACTAAGTACTTAATTATTTAAGTATTTTGTGCAAAGTACACGAGCAGCGGACGGCTGAGTAAAACGTAGGAATCTACCTTAAAGTGAGGGATAAGCATCAGAAATGATGTCTAATACCGCATGTGCTCTACGGAGTAAAGCTTTGGCGCTTTAAGAAGAGCCTGCGTATGATTAGCTTGTTGGTGAGGTAATAGCTCACCAAGGCGACGATCATTAGCTGGTCTGAGAGGATGATCAGCCAGACTGGGACTGAGAACGGCCCAGACTCCTACGGGAGGCAGCAGTAGGGAATTTTCCACAATGGGCGAAAGCCTGATGGAG…	114	0.860727	FN870209.1.1464	Bacteria;Patescibacteria;Saccharimonadia;Saccharimonadales;LWQ8;uncultured bacterium	94.8
FAU-17	GAGTTTGATCCTGGCTCAGAATGAACGCTAGTGGTTTGTTTTAAGACATGCAAGTCAAACAAGTGTCATATTTTATAACTTGTGGCGAACGGGTGCATAATATATAAGAATTTACCCAATTGTTTAGGTAAATCCTAAATAATATTTATATAAAGATTAATCGCAATTGGATAAGCTTATATAGGATTAGGTTGTTGGTAGTAAAAGGACTACCAAGCCGATGATCCTTAGCTGGTCTTAGAGGATGGTCAGCCACATTGGGACTGAGACAAGGCCCAAACTCCATAAGGAGGCAGCAGTCGAGAATATTAGGCAATGAGCGAAAGCTTGACCTAGCAAAACCACGTGTGTGATGAAGGCCTTTTGGTTGTAAAGCACTTTTATTAGAGATAATAATGA…	142215	531.33	MN431656.20252.21746	Mitochondria;Cyanidiococcus yangmingshanensis THAL066	98.3
TRT-01	CTGAAGAGTTTGATCCTGGCTCAGATTGAACGCTGGCGGAATGCTTTACACATGCAAGTCGAGCGGCAGCGCGGGGGCAACCCTGGCGGCGAGCGGCGAACGGGTGAGTAATACATCGGAACGTACCCAGTAGTGGGGGATAACACATCGAAAGATGTGCTAATACCGCATACGACCTGAGGGTGAAAGGGGGGGATCGCAAGACCTCTCGCTATTGGAGCGGCCGATGTCGGATTAGCTAGTTGGTGGGGTAAAGGCCTACCAAGGCGACGATCCGTAGCTGGTCTGAGAGGATGATCAGCCACACTGGGACTGAGACACGGCCCAGACTCCTACGGGAGGCAGCAGTGGGGAATTTTGGACAATGGGGGCAACCCTGATCCAGCCATTCCGCGTGAG…	46294	166.651	AB186833.1.1499	Bacteria;Proteobacteria;Gammaproteobacteria;Burkholderiales;Rhodocyclaceae;uncultured;uncultured bacterium	97.7
TRT-02	TTTTGGAGAGTTTGATCCTGGCTCAGGGTGAACGCTGGCGGTATGCCTAAGACATGCAAGTCGCACGGACTGTTTCGGCAGTTAGTGGCGGACGGGTGAGTAACACGTAGGTGACCTGCCCCAAAGTCGGGGACAACTAGGAGAAATCTTAGCTAATCCCCGATGTGAACCTCGGTCTTGACCGATGTTCAAAGCTTCGGCGCTTTGGGATGGGCCTGCGCTGGATCAGGTAGTTGGTAGGGTAATGGCCTACCAAGCCGACGACCCATAGCTGGTCTGAGAGGACGACCAGCCACAGGGGTACTGAGACACGGACCCCACTCCTACGGGAGGCAGCAGTTAGGAATCTTCCCCAATGGGCGAAAGCCTGAGGGAGCGATACCGCTTGAAGGACGAAGC…	37197	217.337	AB586707.1.1414	Bacteria;Deinococcota;Deinococci;Thermales;Thermaceae;Meiothermus;Meiothermus hypogaeus	99.9
TRT-03	TGAAGAGTTTGATCCTGGCTCAGATTGAACGCTGGCGGCATGCCTAACACATGCAAGTCGAACGGCAGCGCGGGGGCAACCCTGGCGGCGAGTGGCGGACGGGTGAGGAATGCATCGGAATCTACCCTTGGGTGGGGGATAACCAGTCGAAAGATTGGCTAATACCGCATGAGACCGAGAGGTGAAAGCGGGGGACCGCAAGGCCTCGCGCCGAAGGATGAGCCGATGTCCGATTAGCTAGTTGGTGGGGTAAAGGCCTACCAAGGCGACGATCGGTAGCTGGTCTGAGAGGATGATCAGCCACACTGGGACTGAGACACGGCCCAGACTCCTACGGGAGGCAGCAGTGGGGAATATTGGACAATGGGCGCAAGCCTGATCCAGCAATGCCGCGTGTGT…	24008	82.7811	KX348539.1.1502	Bacteria;Proteobacteria;Gammaproteobacteria;Xanthomonadales;Rhodanobacteraceae;Ahniella;uncultured bacterium	98.3
TRT-04	ACGGAGAGTTTGATCCTGGCTCAGGACGAACGCTGGCGGCGTGCCTAACACATGCAAGTCAAGGGGAAGAGTTCAGCAATGGACTCGGATACTGGCGCACGGGTGAGTAAAATATAAGTAATCTACCTACGGGATTGGAATAACGTCGAGAAATTGGCGCTAATACCGAATAATGCAGCGGCACCGGAAGGTGATGTTGTTAAAGGTCCTGCGAGGGATCGCCTGTAGATGAGCTTGTAACCGATTAGCTAGTTGGTGAGATAATAGCCCACCAAGGCGACGATCGGTAGCTGGTCTGAGAGGATGATCAGCCACACTGGAACTGAGACACGGTCCAGACTCCTACGGGAGGCAGCAGTGAGGAATATTGGGCAATGCCCGCAAGGGTGACCCAGCAAC…	22512	75.3475	JX521561.1.1512	Bacteria;Bacteroidota;Ignavibacteria;Ignavibacteriales;Melioribacteraceae;IheB3-7;uncultured bacterium	98.6
TRT-05	ATGGAGAGTTTGATCCTGGCTCAGGATGAACGCTGGCGGCGTGCCTAACACATGCAAGTCGAACGGGGTGGAAACACCTAGTGGCGGACGGGTGAGTAACGCGTGAGAATCTGCCTTCAGGACGGGGACAACAGCGGGAAACTGCTGCTAATACCCGATGTGCCGCAAGGTGAAAGAAATTCGCCTGAAGAAGAGCTCGCGTCAGATTAGCTAGTTGGTAGGGTAAAAGCCTACCAAGGCGACGATCTGTAGCTGGTCTGAGAGGATGAGCAGCCACACTGGGACTGAGACACGGCCCAGACTCCTACGGGAGGCAGCAGTGGGGAATTTTCCGCAATGGGCGAAAGCCTGACGGAGCAACGCCGCGTGAGGGAGGAAGGCCTTTGGGTTGTAAACCTC…	17873	62.6223	CP003590.440038.441407	Bacteria;Cyanobacteria;Cyanobacteriia;Cyanobacteriales;Microcystaceae;Pleurocapsa PCC-7327;Pleurocapsa sp. PCC 7327	99
TRT-06	AATTGAGAGTTTGATCCTGGCTCAGGACGAACGCTGGCGGCGTGCCTAACACATGCAAGTCGAGCGAGGGGAGTTCTTCGGAACAAACCTAGCGGCGGACGGGTGAGTAACACGTGGGTAACCTGCCTCAGTGAGGGGGATAGCCTTCCGAAAGGAAGATTAATACCGCATAATATCTGATGATCGCATGATCATTTGATTAAAGGAGTAATCCGCACTGAGATGGACCCGCGGCGCATTAGCTAGTTGGTGAGGTAACGGCTCACCAAGGCCACGATGCGTAGCCGACCTGAGAGGGTGATCGGCCACATTGGAACTGAGATACGGTCCAGACTCCTACGGGAGGCAGCAGTGGGGAATATTGCACAATGGGCGAAAGCCTGATGCAGCAACGCCGCG…	16150	58.7531	JX505042.1.1434	Bacteria;Firmicutes;Clostridia;Clostridiales;Clostridiaceae;Clostridium sensu stricto 9;uncultured Clostridiales bacterium	99.4
TRT-07	CTTGAGAGTTTGATCCTGGCTCAGAACGAACGCTGGCGGCATGCCTAACACATGCAAGTCGAACGATCCCTTCGGGGATAGTGGCGCACGGGTGCGTAACGCGTGGGAACCTGCCCTTAGGTTCGGAATAACTCAGAGAAATTTGAGCTAATACCGGATAATGTCTTCGGACCAAAGATTTATCGCCTTTGGATGGGCCCGCGTTGGATTAGCTAGTTGGTGGGGTAAAGGCCTACCAAGGCGACGATCCATAGCTGGTCTGAGAGGATGATCAGCCACACTGGGACTGAGACACGGCCCAGACTCCTACGGGAGGCAGCAGTGGGGAATATTGGACAATGGGCGAAAGCCTGATCCAGCAATGCCGCGTGAGTGATGAAGGCCTTAGGGTTGTAAAGC…	15138	55.6217	AF465834.1.1414	Bacteria;Proteobacteria;Alphaproteobacteria;Sphingomonadales;Sphingomonadaceae;Porphyrobacter;Porphyrobacter cryptus	99.7
TRT-08	ATGGAGAGTTTGATCCTGGCTCAGGATGAACGCTGGCGGTCTGCTTAACACATGCAAGTCGAACGGAGTGCTTCGGCACTTAGTGGCGGACGGGTGAGTAACGCGTGAGAATCTGCCCTCAGGACGGGGACAACAGCTGGAAACGGCTGCTAATACCCGATGTGCCGAGAGGTGAAAAGATTTATCGCCTGAGGATGAGCTCGCGTCTGATTAGCTAGTTGGTAGGGTAAGAGCCTACCAAGGCGACGATCAGTAGCTGGTCTGAGAGGATGATCAGCCACACTGGGACTGAGACACGGCCCAGACTCCTACGGGAGGCAGCAGTGGGGAATTTTCCGCAATGGGCGCAAGCCTGACGGAGCAAGACCGCGTGCGGGATGAAGGTCTGTGGACTGTAAA…	13876	60.7259	LC192828.1.1415	Bacteria;Cyanobacteria;Cyanobacteriia;Oxyphotobacteria Incertae Sedis;Unknown Family;Leptolyngbya ANT.L52.2;Leptolyngbya sp. Nb3F1	98.3
TRT-09	TAACACATTTTAGTGGAGTGATGAGTGCTGGATAAATTGCTAGCGGCGGACGGGTGCGTAACACGTGGGTAACCTGCCCCTATCACTGGGATAACACACTGAAAAGTGTGCTAATACCAGATAATATAAGCTTTTGGCATCATTAGCTTATCAAAGAATTTCGGATAGGGATGGGCCCGCGTCTGATTAGCTTGTTGGTGAGGTAACGGCTCACCAAGGCAACGATCAGTAGCCGACCTGAGAGGGTGATCGGCCACACTGGAACTGAGACACGGTCCAGACTCCTACGGGAGGCAGCAGTGGGGAATATTGCACAATGGGCGAAAGCCTGATGCAGCAACGCCGCGTGAGCGATGAAGGCCTTCGGGTCGTAAAGCTCTGTCCTATGGGAAGATAATG…	12004	40.9867	AJ488068.1.1625	Bacteria;Firmicutes;Clostridia;Peptostreptococcales-Tissierellales;Peptostreptococcaceae;Acetoanaerobium;uncultured bacterium	99.1
TRT-10	TTTTGGAGAGTTTGATCCTGGCTCAGGACGAACGCTGGCGGCGTGCCTAATACATGCAAGTCGAGCGGATCTTTAGGAGCTTGCTCCTAAAGATTAGCGGCGGACGGGTGAGTAACACGTGGGTAACCTGCCTGTAAGACTGGGATAACTTCGGGAAACCGGAGCTAATACCGGATAGTTTCTTTTCTCGCATGAGAGAAGATGGAAAGATGGTGCAAGCTATCACTTACAGATGGACCCGCGGCGCATTAGCTAGTTGGTGAGGTAATGGCTCACCAAGGCGACGATGCGTAGCCGACCTGAGAGGGTGATCGGCCACACTGGGACTGAGACACGGCCCAGACTCCTACGGGAGGCAGCAGTAGGGAATCTTCCGCAATGGACGAAAGTCTGACGGAG…	11729	108.271	AB637212.1.1508	Bacteria;Firmicutes;Bacilli;Bacillales;Bacillaceae;Bacillus;uncultured bacterium	98.9
TRT-11	CTGAAGAGTTTGATCCTGGCTCAGATTGAACGCTGGCGGCATGCCTTACACATGCAAGTCGAACGGCAGCGGGGACTTCGGTCCGCCGGCGAGTGGCGAACGGGTGAGTAATGTATCGGAACGTACCTTTCAGTGGGGGATAACGTAGCGAAAGTTACGCTAATACCGCATATTCTGTGAGCAGGAAAGCAGGGGATCGCAAGACCTTGCGCTGATTGAGCGGCCGATATCAGATTAGCTAGTTGGTGGGGTAAAGGCCTACCAAGGCGACGATCTGTAGCGGGTCTGAGAGGATGATCCGCCACACTGGAACTGAGACACGGTCCAGACTCCTACGGGAGGCAGCAGTGGGGAATTTTGGACAATGGGCGCAAGCCTGATCCAGCCATGCCGCGTGAG…	11350	82.7633	FLYJ01000298.1101.2618	Bacteria;Proteobacteria;Gammaproteobacteria;Burkholderiales;Rhodocyclaceae;Dechloromonas;hot springs metagenome	98.4
TRT-12	ATGGAGAGTTTGATCCTGGCTCAGGATGAACGCTGGCGGTATGCTTAACACATGCAAGTCGAACGGGATGCTTTCGGGCATCTAGTGGCGGACGGGTGAGTAACGCGTGAGAACATGCCCATAGGACTGGGACAACAGTTGGAAACGACTGCTAATACCGGATGAACCGAGAGGTAAAAGATTAATCGCCTATGGATTGGCTCGCGTCAGATTAGCTAGTTGGTGGAGTAATGGTTCACCAAGGCGACGATCTGTACTTGGTCTGAGAGGATGGCCAGGCACACTGGAACTGAGACACGGTCCAGACTCCTACGGGAGGCAGCAGTGGGGAATTTTCCGCAATGGGCGCAAGCCTGACGGAGCAATACCGCGTGAGGGAGGACGGCTTTTGGGTTGTAA…	10553	37.9517	KP204495.1.1450	Bacteria;Cyanobacteria;Cyanobacteriia;Leptolyngbyales;Leptolyngbyaceae;Leptolyngbya PCC-6306;uncultured bacterium	97.5
TRT-13	CTGGAGAGTTTGATTCTGGCTCAGAATGAACGCTGGCGGCGTGCCTAACACATGCAAGTCGGACGCGAACGGGGCTTCGGCCCTCAGTAGAGTGGCGCACGGGTGAGTAACGCGTAGGTAATCTCCCTCTGGATTGGGGATAACTCTGCGAAAGCGGAGCTAATACCGAATGGTCTGGCTTTATTTCGATGAAGTCGGTAAAGGATGCCTCTGCATATGCATCTGTCCAGAGATGAGCCTGCGTCCCATTAGCTAGTTGGTAGGGTAAAGGCCTACCAAGGCGACGATGGGTAGCTGGTCTGAGAGGATGATCAGCCACACTGGAACTGGAACACGGTCCAGACTCCTACGGGAGGCAGCAGTGGGGAATATTGGGCAATGGGCGCAAGCCTGACCCAG…	7439	25.8734	AY464939.1.1518	Bacteria;Desulfobacterota;Desulfovibrionia;Desulfovibrionales;Desulfomicrobiaceae;Desulfomicrobium;Desulfomicrobium thermophilum	99.2
TRT-14	CGGAGAGTTTGATCCTGGCTCAGGATGAACGCTAGCGGCAGGCCTAACACATGCAAGTCGAGGGGCAGCGGGTGTAGCAATACATGCCGGCGACCGGCGTACGGGTGCGTAACGCGTATGCAACCTGCCCATCCCCGGGGGATAGCCCGCCGAAAGGCGGATTAATACCCCATGGACCCTTAGGCCCGCATGGGCGGTAGGGTAAAGCTCCGGCGGGGATGGATGGGCATGCGTGCCATTAGCTGGCTGGTGCGGTAACGGCGCACCAGGGCGACGATGGCTAGGGGGTCTGAGAGGATGGTCCCCCACACTGGTACTGAGACACGGACCAGACTCCTACGGGAGGCAGCAGTGAGGAATATTGGTCAATGGGCGGAAGCCTGAACCAGCCATGCCGCG…	6485	35.652	KJ206750.1.1485	Bacteria;Bacteroidota;Bacteroidia;Bacteroidales;Williamwhitmaniaceae;Blvii28 wastewater-sludge group;uncultured bacterium	96.2
TRT-15	ATGGAGAGTTTGATCCTGGCTCAGGACGAACGCTGGCGGTGTGCTTAATACATGCAAGTCGAACGATAAGGTCTCTTCGGAGATACATAAGTGGCGGACGGGTGAGTAATACGTAGGTAATCTGCCTCGAGGCGGGGGATAACGTTGGGAAACTGGCGCTAATACCCCATATGTGATAGTTTGAAATAATTATCATGAAAGTTCCGGCGCCTTGAGATGAGCCTGCGGCTGATTAGCTAGTTGGTGGGGTAAGAGCCTACCAAGGCGACGATCAGTAGCTGGTCTGAGAGGATGATCAGCCACAATGGGACTGAGACACGGCCCATACTCCTACGGGAGGCAGCAGTAGGGAATTTTGCGCAATGGGCGAAAGCCTGACGCAGCAACACCGCGTGAGTG…	6264	22.9474	AB240501.1.1483	Bacteria;Cyanobacteria;Vampirivibrionia;Gastranaerophilales;uncultured bacterium	92.1
TRT-16	CTTGAGAGTTTGATTCTGGCTCAGAACGAACGCTGGCGGCAGGCCTAACACATGCAAGTCGAACGATACAGTGGCAGACGGGTGAGTAACGCGTGGGAACGTACCTTTCACTACGGAATAGCTCTGGGAAACTGGTGGTAATACCGTATACGCCCTCCGGGGGAAAGATTTATCGGTGAAAGATCGGCCCGCGTTGGATTAGCTAGTTGGTGAGGTAATGGCTCACCAAGGCGACGATCCATAGCTGGTCTGAGAGGATGATCAGCCACATTGGGACTGAGACACGGCCCAAACTCCTACGGGAGGCAGCAGTGGGGAATATTGGACAATGGGCGCAAGCCTGATCCAGCCATGCCGCGTGAGTGATGAAGGTCTTAGGATTGTAAAGCTCTTTCACCG…	5979	23.5012	KC442822.1.1447	Bacteria;Proteobacteria;Alphaproteobacteria;Caulobacterales;Hyphomonadaceae;Hyphomonas;uncultured bacterium	98.5
TRT-17	ATGGAGAGTTTGATCCTGGCTCAGGACGAACGCTGGCGGCGTGCTTAACACATGCAAGTCGGACGGTCGGCACTGGAAGGTTCGCTGGAAGGTGCCGGTAGTGGCGGACGGGTGAGTAACGCGTGAGGACATGGCTCCAGGAGGGGGATAACGTTTGGAAACGGACGCTAAGACCCCATAAGCCGGGAGGTGAAAATGGCGCAAGCCAGCCTGGAGAGTGACTCGCGTCCTATCAGCTGGTTGGTGGGGTGACGGCCCACCAAGGCGATGACGGGTAGCCGACCTGAGAGGGTGGCCGGCCACACTGGAACTGAGATACGGTCCAGACTCCTACGGGAGGCAGCAGTGGGGAATATTGGGCAATGGGCGCAAGCCTGACCCAGCGACGCCGCGTGGGGG…	5750	19.7387	KM819496.1.1492	Bacteria;Synergistota;Synergistia;Synergistales;Synergistaceae;JGI-0000079-D21;uncultured Synergistetes bacterium	99.8
TRT-18	CCTGAGAGTTTGATCCTGGCTCAGAGCGAACGCTGGCGGCAGGCCTAACACATGCAAGTCGAACGGATCCTTCGGGATTAGTGGCGGACGGGTGAGTAACACGTGGGAACGTGCCCTTTGGTTCGGAACAACTCAGGGAAACTTGAGCTAATACCGGATGTGCCCTTCGGGGGAAAGATTTATCGCCATTGGAGCGGCCCGCGTCTGATTAGCTAGTTGGTGGGGTAAAGGCCCACCAAGGCGACGATCAGTAGCTGGTCTGAGAGGATGATCAGCCACATTGGGACTGAGACACGGCCCAAACTCCTACGGGAGGCAGCAGTGGGGAATCTTGCGCAATGGGCGAAAGCCTGACGCAGCCATGCCGCGTGAATGATGAAGGTCTTAGGATTGTAAAAT…	5218	19.9012	CP002008.1152537.1154008	Bacteria;Proteobacteria;Alphaproteobacteria;Caulobacterales;Caulobacteraceae;Caulobacter;Caulobacter segnis ATCC 21756	99.7
TRT-19	GCGGAGAGTTTGATCCTGGCTCAGGATGAACGCTGGCGGCGTGCCTAATACATGCAAGTCGAACGGAGACATTAGCAATAGTGTCTTAGTGGCGAACGGGTGAGTAACGCGTTGGTGACCTGCCCCAAAGTGTGGGATAACAGTCCGAAAGGATTGCTAATACCGCATGTGGTCTTCGGAATTAGAAACCGATTTCTAAAGGAGTAATCCGCTTTGGGAGGGGCCTGCGTCCCATCAGCTAGTTGGTAGGGTAATGGCCTACCAAGGCTTCGACGGGTAAGGGGCCTGAGAGGGTGGCCCCTCACAATGGAACTGAAACACGGTCCATACACCTACGGGTGGCAGCAGTAGGGAATATTGGGCAATGGGCGAAAGCCTGACCCAGCAACGCCGCGTGTA…	4775	18.3823	AM902609.1.1462	Bacteria;Chloroflexi;Anaerolineae;Anaerolineales;Anaerolineaceae;uncultured;uncultured Chloroflexi bacterium	98.2
TRT-20	TATGGAGAGTTTGATCCTGGCTCAGGATGAACGCTGGCGGCGTGCTTAACACATGCAAGTCGAACGTGAGGGTGTAGCAATATACCTGAAAGTGGCGAACGGGTGAGTAACACGTAGATGACCTGCCCTGGAGTGGGGGATAACCACTGGAAACGGTGGCTAATACCGCATATTTCCAAGAGTTTGGGAAAGCTTTTGGGGAAAGCTCTGGTGCTCTGGGAGGGGTCTGCGTCCGATTAGCTAGTTGGCGGGGTAAGGGCCCACCAAGGCGACGATCGGTAGCTGGTCTGAGAGGACGATCAGCCACACGGGAACTGAGACACGGTCCCGACTCCTACGGGGGGCAGCAGTGAGGAATATTGGGCAATGGGCGAGAGCCTGACCCAGCAACGCCGCGTG…	4567	21.8598	CZCA01000225.3568.5050	Bacteria;Chloroflexi;Anaerolineae;Caldilineales;Caldilineaceae;uncultured;anaerobic digester metagenome	99.4
TRT-21	TATGGAGAGTTTGATCCTGGCTCAGGATGAACGCTAGCGGCAGGCCTAATACATGCAAGTCGAACGGGCTCTGAGCGATCAGAGTTAGTGGCGCACGGGTGCGTAACGCGTACACAACATGCCCTTGACTGGGGGATAGCGGTGGGAAACTGCCAGTAATACCTCATGGTCTTCGGAGTCGGCATCGGTTTCGGAGTAAAGTTTAGGCGGTCAAGGATTGGTGTGCGTCCGATTAGCTGGTTGGTGGGGTAACGGCCCACCAAGGCGACGATCGGTAGGGGGTGTGAGAGCATGGCCCCCCACACGGGTACTGAGACACGGACCCGACTCCTACGGGAGGCAGCAGTAAGGAATATTGGACAATGGTCGGAAGACTGATCCAGCCATGCCGCGTGCAGG…	4544	17.1051	AM902639.1.1474	Bacteria;Bacteroidota;Bacteroidia;Chitinophagales;Saprospiraceae;uncultured;uncultured Bacteroidetes bacterium	94.4
TRT-22	CTTAAGAGTTTGATCCTGGCTCAGGACGAACGCTGGCGGCGTGCCTAACACATGCAAGTCGAGCGGAGGTAGTTTGATGGTAACTGATAGCTACTTTAGCGGCGGACGGGTGAGTAACACGTGGGCAACCTGCCTCGAAGAGGGGGATAACATTGAGAAATCAGTGCTAATACCGCATAACATACAGACATCGCCTGATGACTGTATCAAAGGAGAAATCCGCTTTGAGATGGGCCCGCGGCTGATTAGCTAGTTGGTGAGGTAATGGCTCACCAAGGCGACGATCAGTAGCCGACCTGAGAGGGTGACCGGCCACACTGGAACTGAGACACGGTCCAGACTCCTACGGGAGGCAGCAGTGGGGAATATTGCGCAATGGGGGAAACCCTGACGCAGCAA…	4502	16.4115	JQ711702.1.1512	Bacteria;Firmicutes;Clostridia;Gracilibacteraceae;Gracilibacter;uncultured bacterium	97.7
TRT-23	TATGGAGAGTTTGATCCTGGCTCAGAGTGAACGCTGGCGGCGTGCCTAATACATGCAAGTCGAACGGTAACAGGGTGTAGCTTGCTACACTGCTGACGAGTGGCGCACGGGTGAGTAATGCATAGGTTATGTGCCCCATAGTCTGGAATAGCCACTGGAAACGGTGATTAATACCGGATATTCCCGAGAGGGGAAAGTTTTTCGCTATGGGATCAGCCTATGTCCTATCAGCTTGTTGGTGAGGTAATGGCTCACCAAGGCTATGACGGGTATCCGGCCTGAGAGGGTGATCGGACACACTGGAACTGAGACACGGTCCAGACTCCTACGGGAGGCAGCAGTAGGGAATATTGCTCAATGGGCGAAAGCCTGAAGCAGCAACGCCGCGTGGAGGATGAA…	4413	16.9796	BX571657.136191.137670	Bacteria;Campilobacterota;Campylobacteria;Campylobacterales;Helicobacteraceae;Wolinella;Wolinella succinogenes	99.7
TRT-24	ATGAAGAGTTTGATCCTGGCTCAGGATGAACGCTAGCGGCAGGCTTAACACATGCAAGTCGAGGGGCAGCGGGTGTAGCAATACATGCCGGCGACCGGCGCACGGGTGAGTAACGCGTATGCAACCTGCCTCTAACTGGGGGATAGCTCTGAGAAATCGGAATTAATACCCCATAATATTCTTCTGGGACATCCCTGAGGAATTAAAGCTCCGGCGGTTAGAGATGGGCATGCGTGCTATTAGTTAGTTGGTGAGGTAACGGCTCACCAAGACTATGATGGCTAGGGGGTCTGAGAGGATGATCCCCCACATTGGTACTGAGACACGGACCAGACTCCTACGGGAGGCAGCAGTGAGGAATATTGGTCAATGGGCGCAAGCCTGAACCAGCCATGCCGC…	3779	14.2289	FJ462130.1.1480	Bacteria;Bacteroidota;Bacteroidia;Bacteroidales;SB-5;uncultured bacterium	98.2
TRT-25	ACGGAGAGTTTGATCCTGGCTCAGGACGAACGCTGGCGGCGTGCTTAACACATGCAAGTCTACGAGAAAGGGGTAGCAATATCCCGAGTAAAGTGGCGCACGGGTGAGTAACACGTAAGTAATCTACCTTTAGGTTCGGAATAACTCCGAGAAATCGGTGCTAATACCGGATGATGCAGCGGATCCACATGGATATGTTGTTAAAGTCTATAAGACGCCTAAAGATGAGCTTGCGGCCGATTAGCTAGTTGGTAGGGTAACGGCCTACCAAGGCAACGATCGGTAGCTGGTCTGAGAGGATGATCAGCCACACTGGAACTGAGACACGGTCCAGACTCCTACGGGAGGCAGCAGTGAGGAATATTGGGCAATGCCCGAAAGGGTGACCCAGCAACGCCG…	3585	14.4126	CP003418.794761.796287	Bacteria;Bacteroidota;Ignavibacteria;Ignavibacteriales;Ignavibacteriaceae;Ignavibacterium;Ignavibacterium album JCM 16511	99.1
TRT-26	ACTGAAGAGTTTGATCCTGGCTCAGAGTGAACGCTGGCGGCAGGCCTAACACATGCAAGTCGAGCGGCAGCGCGGGGGCAACCCTGGCGGCGAGCGGCGGACGGGTGAGGAATTCGTCGGAATCTGCCTTTTTGTGGGGGATAACGTAGGGAAACTTACGCTAATACCGCATACGTCCTACGGGAGAAAGTGGGGGACCGCAAGGCCTCACGCAGAAAGATGAGCCGACGACCGATTAGCTAGTTGGTGGGGTAAAGGCCCACCAAGGCGACGATCGGTAGCTGGTCTGAGAGGATGATCAGCCACACTGGGACTGAGACACGGCCCAGACTCCTACGGGAGGCAGCAGTGGGGAATATTGGACAATGGGCGCAAGCCTGATCCAGCCATGCCGCGTGT…	3562	24.1598	AUBD01000011.3524.5041	Bacteria;Proteobacteria;Gammaproteobacteria;Xanthomonadales;Xanthomonadaceae;Silanimonas;Silanimonas lenta DSM 16282	94.4
TRT-27	CAGAGTTTGATCCTGGCTCAGGACGAACGCTGGCGGCGTGCCTAATGCATGCAAGTCGAACGCAGGGCGCTTGCGCCGCTGCGTGGCGCACGGCTGAGGAACACGTGGGTATCTGCCCCGGAGTGGGGGATATCGCCGCGAAAGCGGTGGCAATCCCGCATACGCTCGGCGACGAGGAAAGGCGCAAGCCGCTCCGGGATGAGCCTGCGGCCCATCAGGTAGTTGGGGGGGTAATGGCCTCCCAAGCCAATGACGGGTCCCTGGTCTGAGAGGACGACCAGGCAGACTGGGACTGAGACACGGCCCAGACTCCTACGGGAGGCAGCAGCAAGGAATTTTCCCCAATGGGCGCACGCCTGAGGGAGCAACGCCGCGTGGAGGACGACGGCCTTCGGGTTG…	3378	15.217	EF429491.1.1449	Bacteria;Chloroflexi;Chloroflexia;Chloroflexales;Chloroflexaceae;Candidatus Chloroploca;uncultured Chloroflexi bacterium	99.4
TRT-28	CATGGAGAGTTTGATCCTGGCTCAGAACAAACGCTGGCGGCGTGTCTTAAGCATGCAAGTCGAGCGGCAGGGGGAGCAATCCTCCGAGAGCGGCGGACTGGTGAGTAACGCGTGGGTAATCTGCCTCTGGCATGGGGATAGCCACTAGAAATAGTGGGTAATACCGAATACGTTCCCTTGGGGAAGTGCTGAGGGAAGAAAGGGTGCTACGGCACCGGCCGGAGATGAGCTCGCGTCCCATTAGCTAGTTGGTGAGGTAAGAGCCCACCAAGGCGATGATGGGTAGCCGGCCTGAGAGGGTGTACGGCCACACTGGGACTGAGATACGGCCCAGACTCCTACGGGAGGCAGCAGCTAAGAATATTCCGCAATGGACGAAAGTCTGACGGAGCGACGCCG…	3350	11.9482	GQ844350.1.1506	Bacteria;Spirochaetota;Spirochaetia;Spirochaetales;Spirochaetaceae;uncultured;uncultured bacterium	96.5
TRT-29	CTGAGAGTTTGATCCTGGCTCAGATTGAACGCTGGCGGCATGCCTTACACATGCAAGTCGAACGGCAACGCGGGAAAGCTTGCTTTCCTGGCGGCGAGTGGCGAACGGGTGAGTAACACATCGGAACGTACCGACTAGTGGGGGATAACCCGTCGAAAGACGGGCTAATACCGCATAAGCTCTTTGGAGGAAAGCAGGGGACCTTTTTGGCCTTGCGCTAGTTGAGCGGCCGATGTCCGATTAGCTAGTTGGTAGGGTAAAGGCCTACCAAGGCGACGATCGGTAGCGGGTCTGAGAGGACGATCCGCCACACTGGGACTGAGACACGGCCCAGACTCCTACGGGAGGCAGCAGTGGGGAATCTTGGACAATGGGGGCAACCCTGATCCAGCAATGCCG…	3338	11.8049	JN881656.1.1521	Bacteria;Proteobacteria;Gammaproteobacteria;Burkholderiales;Hydrogenophilaceae;Hydrogenophilus;uncultured beta proteobacterium	97.8
TRT-30	TTCGGAGAGTTTGATCCTGGCTCAGGACGAACGCTGGCGGCGTGCTTAACACATGCAAGTCGAACGAGGTAGCAATACCTAGTGGCGGACGGGTGAGTAACACGTAGGTAACCTGCCTTGTAGTGGGGGATACCCATCCGAAAGGATGGCTAATACCGCATACCCTTTGTCGTTGTGATACGGCTCAGGAAAGATTTATCGCTATAAGAGGGGCCTGCGTATGATTAGCTAGTTGGTGAGGTAACGGCTCACCAAGGCGACGATCATTAGCTGGTCTGAGAGGACGATCAGCCACACTGGAACTGAGACACGGTCCAGACTCCTACGGGAGGCAGCAGTGGGGAATTTTCCGCAATGGGCGAAAGCCTGACGGAGCAACGCCGCGTGGGTGATGAAGAT…	3055	11.2807	MF085270.1.1550	Bacteria;Cyanobacteria;Sericytochromatia;uncultured bacterium	99.5
TRT-31	TTTTGGAGAGTTTGATCCTGGCTCAGGGTGAACGCTGGCGGCGTGCCTAAGACATGCAAGTCGTGCGGGGTGGTTCGCCACCCAGCGGCGGACGGGTGAGTAACGCGTGGGTGACCTGCCCGGAAGTGGGGGACAACCCGGGGAAACCCGGGCTAATCCCCCATGTGGTCCCGGCCCATGGGCCGTGACTAAAGGCCAAAAGCCGCTTCCGGATGGGCCCGCGTCCCATCAGCTAGTTGGTGGGGTAACGGCCCACCAAGGCAACGACGGGTAGCCGGTCTGAGAGGATGGCCGGCCACAGGGGCACTGAGACACGGGCCCCACTCCTACGGGAGGCAGCAGTTAGGAATCTTCCGCAATGGGCGAAAGCCTGACGGAGCGACGCCGCTTGCGGGACGA…	2953	11.5039	ARDI01000015.22.1508	Bacteria;Deinococcota;Deinococci;Thermales;Thermaceae;Thermus;Thermus oshimai DSM 12092	99.8
TRT-32	CTGAAGAGTTTGATCCTGGCTCAGATTGAACGCTAGCGGGATGCCTTACACATGCAAGTCGAACGGCAGCACGGACTTCGGTCTGGTGGCGAGTGGCGAACGGGTGAGTAATGTATCGGAACGTGCCCAGTAGCGGGGGATAACTACGCGAAAGCGTAGCTAATACCGCATACGCCCTACGGGGGAAAGCAGGGGATCGCAAGACCTTGCACTATTGGAGCGGCCGATATCGGATTAGCTAGTTGGTGGGGTAACGGCTCACCAAGGCGACGATCCGTAGCTGGTTTGAGAGGACGACCAGCCACACTGGGACTGAGACACGGCCCAGACTCCTACGGGAGGCAGCAGTGGGGAATTTTGGACAATGGGGGAAACCCTGATCCAGCCATCCCGCGTGTG…	2840	14.4598	CP020917.159177.160718	Bacteria;Proteobacteria;Gammaproteobacteria;Burkholderiales;Alcaligenaceae;Achromobacter denitrificans	96.8
TRT-33	TGAGATACGGCCCAGACTCCTACGGGAGGCAGCAGCTAAGAATATTCCGCAATGGACGAAAGTCTGACGGAGCGACGCCGCGTGGATGAAGAAGGCCGAAAGGTTGTAAAATCCTTTTGTCGGGGAAGAATAAGCCTGGGAGGGAATGCCCGGGTGATGACATGAACCGGCGAATAAGCCCCGGCTAACTACGTGCCAGCAGCCGCGGTAACACGTAGGGGGCGAGCGTTGTTCGGAATTACTGGGCGTAAAGGGCATGTAGGCGGTTCGATAAGCCTGGCGTGAAATGCTGCAGCTTAACTGCAGCACTGCGTTGGGAACTGTTGGGCTAGAGTTACGGAGAGGGAGCTGGAATTCCAGGTGTAGGGGTGAAATCTGTAGATATCTGGAAGAACACCA…	2348	17.7971	GQ182973.1.1399	Bacteria;Spirochaetota;Spirochaetia;Spirochaetales;Spirochaetaceae;uncultured;uncultured bacterium	97.9
TRT-34	TTCGGAGAGTTTGATCATGGCTCAGGACGAACGCTGGCGGCGTGCCTAAGACATGCAAGTCGAACGGTCCAGGCTTCGGTCTGGATAGTGGCAAACGGCGGAGTAATACATGAGCAACGTGCCCCGAAGACCGGGATAGTCGCTGGAAACGGCGGGTAATACCGGATGTGGCCGACGGGAGACATCTCCCGTCGATCAAAGGGAGCAATCCGCTTCGGGAGCGGCTCATGGCCTATCAGGTAGTTGGCGGGGTAACGGCCCACCAAGCCTACGACGGGTAGCGGGTCTGAGAGGATGATCCGCCCGAGTGGGACTGAGACACGGCCCACACACCTACGGGTGGCAGCAGTCGGGAATCTTGCACAATGGGGGAAACCCTGATGCAGCGACGCCGCGTGG…	2234	8.58407	AMZC01001387.9766.11261	Bacteria;Armatimonadota;Fimbriimonadia;Fimbriimonadales;Fimbriimonadaceae;bioreactor sludge metagenome	99.9
TRT-35	CTTGGAGAGTTTGATCCTGGCTCAGGGTGAACGCTGGCGGCGTGCCTAAGACATGCAAGTCGTGCGGGCTGCGGGGTTTTACTCCGTGGTCAGCGGCGGACGGGTGAGTAACGCGTGGGTGACCTACCTGGAAGAGGGGGACAACCCGGGGAAACCCGGGCTAATCCCCCATGTGGACGTGCCCTGTGGGGTACGTTTAAAGGGCTTTGCCCGCTTCCGGATGGGCCCGCGTCCCATCAGCTAGTTGGTGGGGTAATGGCCCACCAAGGCGACGACGGGTAGCCGGTCTGAGAGGATGGCCGGCCACAGGGGCACTGAGACACGGGCCCCACTCCTACGGGAGGCAGCAGTTAGGAATCTTCCGCAATGGGCGCAAGCCTGACGGAGCGACGCCGCTTG…	2168	7.43779	BBBN01000413.32.1527	Bacteria;Deinococcota;Deinococci;Thermales;Thermaceae;Thermus;Thermus sp. JCM 17653	98.3
TRT-36	ATGGAGAGTTTGATCCTGGCTCAGGATGAACGCTAGCGGCAGGCTTAATACATGCAAGTCGAGGGGCAGCACAGGTAGCAATACTGGGTGGCGACCGGCAAACGGGTGCGGAACACGTACACAACTTACCTTTTGGTGGGGGATAGCCTTTGGAAACGGAGATTAATACCCCATATTATATACGAGCTGCATGGTTTGTATATGAAAGATTTATTGCCAGAAGATAGGTGTGCGTCTGATTAGGTAGTTGGTGGGGTAACGGCCTACCAAGCCGACGATCAGTAACTGGTGTGAGAGCACGACCAGTCACACGGGCACTGAGACACGGGCCCGACTCCTACGGGAGGCAGCAGTAAGGAATATTGGTCAATGGACGGAAGTCTGAACCAGCCATGCCGC…	2103	13.7252	HM459717.1.1449	Bacteria;Bacteroidota;Bacteroidia;Chitinophagales;Chitinophagaceae;Aurantisolimonas;uncultured bacterium	95.9
TRT-37	ACGGAGAGTTTGATCCTGGCTCAGGACGAACGCTGGCGGCGTGCTTAACACATGCAAGTCGACGACGCTACTGAGTAGCAATATTTAGTAGTGGAGTGGCGCAAGGGTGAGTAATGTATACGTAACCAACCCATCGGAGACGGATAACATTTCGAAAGGGATGCTAAAACGGCATGAAGCCACGATTTCGCATGAGATTGTGGTTAAAGAACCGGTAACAGGTTGCCGATGGTTGGGCGTATATCCGATTAGCTAGTTGGTAGTGTAACGGACTACCAAGGCGACGATCGGTAGCTGGTCTGAGAGGATGATCAGCCACACTGGCACTGAGACACGGGCCAGACTCCTACGGGAGGCAGCAGTGGGGAATATTGGGCAATGCCCGCAAGGGTGACCCAG…	2069	8.9138	FM994916.1.1462	Bacteria;Bacteroidota;Ignavibacteria;Ignavibacteriales;Melioribacteraceae;IheB3-7;uncultured bacterium	99.8
TRT-38	TTATGGAGAGTTTGATCCTGGCTCAGGACGAACGCTGGCGGCGTGCCTAACACATGCAAGTCGAACGGGGGATAGCAATATCCCTAGTGGCGAACGGGTGAGTAACGCGTAGACAACCTGCCTTCTAGCCGGGGACAACGTTGCGAAAGTGACGCTAATACCGGATAAGGTCTTCTGGGTGCATACCTGGGAGAAGAAAGATGGCCTCTTAGCAATGCTATCGCTAGAAGATGGGTCTGCGTCTGATTAGCTAGTTGGCGGGGTAACGGCCCACCAAGGCGACGATCAGTAGCCGGTCTGAGAGGATGAACGGCCACACTGGGACTGAGACACGGCCCAGACTCCTACGGGAGGCAGCAGTGGGGAATCTTCCGCAATGGACGCAAGTCTGACGGAGCA…	2062	6.96978	LSGP01000002.1.1556	Bacteria;Firmicutes;Negativicutes;Veillonellales-Selenomonadales;Sporomusaceae;Anaerosporomusa;Anaerosporomusa subterranea	95.9
TRT-39	CTGGAGAGTTTGATCCTGGCTCAGAATGAACGCTGGCGGCGTGCCTAACACATGCAAGTCGCACGAGAAAGGCTGGGGCAACTTGGCCGAGTAAAGTGGCGCACGGGTGAGTAACGCGTGGGTGACCTACCCCTGAATCTGGGATAACTTCGCGAAAGCGGGGCTAATACCGGATACGTCCCCTTAGGGGGAGAAAGCCGGCCTCTCAAAGAAGCTGGTGTTCGGGGATGGGCCCGCGTCCTATCAGCTAGTTGGTAGGGTAAGGGCCTACCAAGGCGACGACGGGTAGCTGGTCTGAGAGGATGGCCAGCCACACTGGCACTGGAACACGGGCCAGACTCCTACGGGAGGCAGCAGTGAGGAATTTTGCGCAATGGGAGCAATCCTGACGCAGCAACG…	1933	6.09942	HM056226.1.1459	Bacteria;Desulfobacterota;Syntrophobacteria;Syntrophobacterales;Syntrophobacteraceae;Desulfosoma;Desulfosoma profundi	98.6
TRT-40	ACTGGAGAGTTTGATCCTGGCTCAGAACGAACGCTGGCGGCGTGCCTAACACATGCAAGTCGAACGGGGTGGGGGTGCTTGCACCTTCACTTAGTGGCGCACGGGTGAGTAACGCGTGGATAATCTGCCTGATGCTCTGGGATAACATCTCGAAAGGGGTGCTAATACCGGATAAGCCCACGGGCTCTTCGGAGTTTGCGGGAAAAGGGGGGGACCTTCGGGCCTTCTGGCATCAGATGAGTCCGCGTCCCATTAGCTAGTTGGTGGGGTAAAGGCCTACCAAGGCGACGATGGGTAGCTGGTCTGAGAGGATGATCAGCCACACTGGAACTGAGACACGGTCCAGACTCCTACGGGAGGCAGCAGTGGGGAATTTTGCGCAATGGGGGAAACCCTGAC…	1863	7.04858	CP001089.768668.770218	Bacteria;Desulfobacterota;Desulfuromonadia;Geobacterales;Geobacteraceae;Trichlorobacter;Geobacter lovleyi SZ	94.1
TRT-41	CTGAGAGTTTGATCCTGGCTCAGAACGAACGCTGGCGGCGCGCTTAACACATGCAAGTCGAGCGCCCCGGGCCTTCGGGCCCGGGGAGCGGCGCACGGGTGAGTAACGCGTGGGAACCTGCCCTGGGGTTTGGGACAACGGCGGGAAACTGCCGCTAACACCGGCTACGGCCGCCTCGCGAGAGGCGGCGAAAGGTGCCTTCGGGCACCGCCCTGGGATGGGCCCGCGTCCGATTAGGTTGACGGTGGGGTAACGGCCCACCGTGCCTGCGATCGGTAGCCGGTCTGAGAGGATGATCGGCCACACTGGGACTGAGACACGGCCCAGACTCCTACGGGAGGCAGCAGTGGGGAATCTTGGACAATGGGGGCAACCCTGATCCAGCGACGCCGCGTGGGT…	1742	6.24501	JF120953.1.1332	Bacteria;Proteobacteria;Alphaproteobacteria;Tistrellales;Geminicoccaceae;Candidatus Alysiosphaera;uncultured bacterium	98.8
TRT-42	GCAGCAGTGGGGAATATTGGACAATGGGCGCAAGCCTGATCCAGCCATGCCGCGTGTGTGAAGAAGGCCTTCGGGTTGTAAAGCACTTTAAGCGGGGAGGAAGGTTCGTCACCTAATACGTGACGGAATTGACGTTACCCGCAGAATAAGCACCGGCTAACTCTGTGCCAGCAGCCGCGGTAATACAGAGGGTGCAAGCGTTAATCGGAATTACTGGGCGTAAAGCGCGCGTAGGTGGTTGTGTAAGTTGGATGTGAAAGCCCCGGGCTTAACCTGGGAACTGCATTCAAAACTGCACGGCTAGAGTACGGGAGAGGGGGGTAGAATTCCAGGTGTAGCGGTGAAATGCGTAGAGATCTGGAGGAATACCGATGGCGAAGGCAGCCCCCTGGCCTGATA…	1689	9.88679	DQ458033.1.1348	Bacteria;Proteobacteria;Gammaproteobacteria;Pseudomonadales;Moraxellaceae;Cavicella;uncultured bacterium	98.9
TRT-43	TTTGGAGAGTTTGATCCTGGCTCAGCGCGAACGTTGGCGGCGTGCCTAACACATGCAAGTCGAGGGGCAGCAGGCTACTATCTTCGGATAGTAGTGCTGGCGACCGGCAAACGGGTGAGTAACGCGTAGCTAACCTACCCATAGGTTGGGGATAACCATCCGAAAGGGTGGCTAATACCCAATAATGAGGAGACTCCAAAGCCCTTTTGGGCGCCTATGGATGGGGCTGCGTCCCATCAGCTAGTTGGTGAGGTAATGGCTCACCAAGGCGACGACGGGTAACCGGTCTGAGAGGATGATCGGTCACAGTGGGACTGAGACACGGCCCACACCCCTACGGGGGGCAGCAGTGGGGAATATTGGGCAATGGCCGAAAGGCTGACCCAGCAACGCCGCGTG…	1636	6.38765	AM778960.1.1487	Bacteria;Aquificota;Aquificae;Hydrogenothermales;Hydrogenothermaceae;Sulfurihydrogenibium;Sulfurihydrogenibium kristjanssonii	97.4
TRT-44	ATGAGAGTTTGATCCTGGCTCAGAATGAACGCTGGCGGCGTGCCTAACACATGCAAGTCGGATGTGCCCTTCGGGGTGCATGGCAGACGGGTGAGTAACGCGTAGGGAACCTACCTCTTTGTGGGGAATAACGTTCCGAAAGGAGTGGTAATACCGCATGAGACCATCGGCTGGGATGCCGGTGGTGAAAGCTGGGGATCGAAAGACCTAGCGCAAGGAGAGGGTCCTGCGTCTGATTAGCTAGTTGGTGGGGTAACGGCCTACCAAGGCGACGATCAGTAGCCGGCCTGAGAGGGTGATCGGCCACACTGGAACTGAGACACGGTCCAGACTCCTACGGGAGGCAGCAGTGGGGAATTTTGCGCAATGGACGAAAGTCTGACGCAGCAACGCCGCGTG…	1497	10.0684	FPLM01008619.8.1528	Bacteria;Acidobacteriota;Holophagae;Holophagales;Holophagaceae;Holophaga;metagenome	95.2
TRT-45	ATGAAGAGTTTGATCCTGGCTCAGGATGAACGCTAGCGGCGGGCCTAATACATGCAAGTCGAACGGGAAAGGTGGCAACACCTTGAGAGTGGCGTACGGGTGCGTAACGCGTATACAACCTGCCTGTTACACGGGGATAGCCTTGCGAAAGCGAGATTAATACCCGATGGTACTATTGAGCGGCATCGCTTGGTAGTTAAAGCTGAGGCGGTAACAGAGGGGTATGCGTCCCATTAGCTAGTTGGTAGTGTAACGGACTACCAAGGCGACGATGGGTAGGGGTTCTGAGAGGATGATCCCCCACACTGGTACTGAGATACGGACCAGACTCCTACGGGAGGCAGCAGTAGGGAATATTGGGCAATGGACGGAAGTCTGACCCAGCCACGCCGCGTGCAG…	1494	6.17026	KP204489.1.1471	Bacteria;Bacteroidota;Bacteroidia;Cytophagales;Raineyaceae;Raineya;uncultured bacterium	99.6
TRT-46	CTGAAGAGTTTGATCATGGCTCAGATTGAACGCTGGCGGCAGGCCTAACACATGCAAGTCGAGCGGAAGGTTCTTCGGAGCCGAGAGCGGCGGACGGGTGAGTAATGCGTGGGAATCTGCCTGTAGATGGGGGATAGCCCGGAGAAATCCGGATTAATACCGCATAATACCTGAGGGTTAAAGTGGAGGATCGCAAGACTTCACGTCTACAGATGAGCCCACGTCAGATTAGCTAGTTGGTAGGGTAAAGGCCTACCAAGGCGACGATCTGTAGCTGGCCTGAGAGGGTGGCCAGCCACACTGGAACTGAGACACGGTCCAGACTCCTACGGGAGGCAGCAGTGGGGAATATTGGACAATGGGCGCAAGCCTGATCCAGCCATGCCGCGTGTGTGAAGA…	1378	5.33398	HQ697723.1.1497	Bacteria;Proteobacteria;Gammaproteobacteria;Oceanospirillales;Alcanivoracaceae;Ketobacter;uncultured bacterium	98
TRT-47	ATGGAGAGTTTGATCCTGGCTCAGAACGAACGCTGGCGGCACGCTTAACACATGCAAGTCAAGGGGAAAGGGCTTCGGCCTGAGTACACTGGCGCACGGGTGAGTAACGCGTGAGGAATCTGCCCATAAGACTGGGATAACACACCGAAAGGTGTGCTAATACTGGATGTGTTCCATAGGCGCATGCTTATGGAGTAAAGGCGGGGCGACCTGTCGCTTATGGATGACCTCGCGTCCGATTAGCTAGTTGGTGGGGTAACGGCCTACCAAGGCTACGATCGGTAGCCGGCCTGAGAGGGTGGCCGGCCACACTGGAACTGAGACACGGTCCAGACTCCTACGGGAGGCAGCAGTGGGGAATCTTGCGCAATGGGGGCAACCCTGACGCAGCGATGCCGC…	1150	4.29326	CP002347.1401787.1403324	Bacteria;Deferribacterota;Deferribacteres;Deferribacterales;Deferribacteraceae;Calditerrivibrio;Calditerrivibrio nitroreducens DSM 19672	99.7
TRT-48	ATGAGAGTTTGATCCTGGCTCAGGACGAACGCTGGCGGCGTGCCTGACCCATGCAAGTCGAACGAGTGTGCAGCAATGCATGCGAGTGGCGGACGGGTGAGTAACACGTGAACAACCTGCCTTTGACAGGGGGATAACGTCGGGAAACTGACGCTAATACCGCATGAGACCACGCTATTGCATGATAGAGGGGTCAAAGGAGTAACATCCGGTCAAAGAGGGGTTCGCGTCCCATTAGGTAGTTGGTGAGGTAACGGCCCACCAAGCCTACGATGGGTAGCCGAGCTGAGAGGCTGAACGGCCACACTGGAACTGAGATACGGTCCAGACTCCTACGGGAGGCAGCAGGGAGGAATATTGGGCAATGGGGGAAACCCTGACCCAGCAACGCCGCGTGAA…	1114	4.35749	JQ625004.1.1347	Bacteria;Firmicutes;Clostridia;Clostridia vadinBB60 group;uncultured bacterium	95.9
TRT-49	AATGGAGAGTTTGATCCTGGCTCAGGACGAACGCTGGCGGCGTGCCTAACACATGCAAGTCAGGGGGAAAGGGCTCTTCGGGGCCTGAGTACACCGGCGGACGGGTGAGTAACGCGTAGGCAACCTGTCCTTGTGACGGGGATAACCCTGGGAAACTGGGGCTAATACCCGATGTGGCGTATGGTACTGGTGTATCATACGTTAAAGGAGGCGCAAGTCTCGCACAAGGGTGGGCCTGCGTCCCATTAGCTAGTTGGTAGGGTAACGGCCTACCAAGGCGACGATGGGTAGCTGGTCTGAGAGGATGGCCAGCCACACTGGGACTGAGATACGGCCCAGACTCCTACGGGAGGCAGCAGTGGGGAATATTGCGCAATGCCCGCAAGGGTGACGCAGCGA…	1113	3.87935	EU194828.1.1517	Bacteria;Calditrichota;Calditrichia;Calditrichales;Calditrichaceae;Calorithrix;uncultured Deferribacteres bacterium	92.6
TRT-50	ATGGAGGGTTTGATCCTGGCTCAGAGCGAACGTTGGCAGTGTGTCTTAAGCATGCAAGTCGGACGGCAGCAGGCCATATAGCAATATATGGTGCTGGCGAGTGGCGAACTGGTGAGTAACGCGTAAGAATCTACCCTCTGGTGGGGGATAACTCATGGAAACATGAGCTAATACCGCATGAAGCCGAAAGGTAAAAGGAGAAATCCGCCAGGGGATGAGCTTGCGTCCCATTAGCTAGTTGGTAGGGTAAAGGCCTACCAAGGCGATGATGGGTAGCTGGCCTGAGAGGGTGGTCAGCCACACTGGGACTGAGATACGGCCCAGACTCCTACGGGAGGCAGCAGCTAAGAATCTTCCTCAATGGGGGCAACCCTGAAGGAGCGACACTGCGTGCAGGAT…	1085	4.47738	FJ461893.1.1493	Bacteria;Spirochaetota;Brachyspirae;Brachyspirales;Brachyspirales Incertae Sedis;Exilispira;uncultured bacterium	97.7
TRT-51	CTAGAGGGTATGATCCCGGCTCAGGGTGAACGCTGGCGGCGCGCCTAACACATGCAAGTCGTGCGCGAAAGGCCTGAACCGCAAGGGGATGGCCGAGTAGAGCGGCAAACGGGTGAGTAACACGTAGCTAACCTGCCTCCGCGACGGGGATAACAGCTCGAAAGGGCTGCTAATACCCGATATGCTCACGCGGGTTCGCCCGCGCGAGGAAAGCTCCCGCAAGGGAGCGCGCGGAGAGGGGGCTGCGGCCTATCAGCTTGTTGGTGAGGTAACGGCTCACCAAGGCGATGACGGGTAGGGGGCGTGAGAGCGTGGCCCCCCACATGGGGACTGAGACACGGCCCTGACTCCTACGGGAGGCAGCAGTGGGGAATCTTCGGCAATGGGCGCAAGCCTGAC…	1071	4.218	AP011701.18777.20285	Bacteria;Acetothermia;Acetothermiia;uncultured Acetothermia bacterium	98.3
TRT-52	ACGAGAGTTTGATCCCGGCTCAGAATCAACGCTGGCGGCGCGCCTAACACATGCAAGTCGCACGAGAAAGGTCTTCGGACTGAGTAAAGTGGCGCACGGGTGAGTAACACGTGGATACCTGCCCTCAAGTGGGGAATAACTCTGGGAAACCGGGGCTAATACCGCATACGTTCGAGAGAAGAAAGCAGCAATGCGCTTGAGGAGGGGTCCGCGGCTGATTAGCTAGTTGGCGGGGTAAAGGCCCACCAAGGCGAAGATCGGTAGCCGGCCTGAGAGGGCACACGGCCACACTGGCACTGAGACACGGGCCAGACTCCTACGGGAGGCAGCAGTGGGGAATCTTGCACAATGGGGGAAACCCTGATGCAGCGACGCCGCGTGAGCGATGAAGCCTTTCGG…	1068	3.51235	KT361144.1.1487	Bacteria;Acidobacteriota;Acidobacteriae;Bryobacterales;Bryobacteraceae;Bryobacter;uncultured bacterium	95
TRT-53	TTTGGAGAGTTTGATCCTGGCTCAGAATGAACGCTGGCGGCGTGCTTAACACATGCAAGTCGTACGAGAAATCTTCTGCTTGCAGGGGAGAGTAAAGTGGCGTACGGGTGAGTAATGCGTGGGTAATCTACCCTCGAATCTGGGATAACATATCGAAAGATGTGCTAATACCGGATGAAGTCGACCGGGCTGCGGCTTGGTGGATGAAAGGTAGCCTCTACATGTAAGCTACTGTTTGGGGATGAGCCTGCGTACCATTAGCTTGTTGGTAGGGTAACGGCCTACCAAGGCTACGATGGTTAGCTGGTCTGAGAGGATGATCAGCCACACTGGAACTGGAACACGGTCCAGACTCCTACGGGAGGCAGCAGTGAGGAATTTTGCGCAATGGGGGGAACC…	1030	3.98037	AUCU01000039.43293.44828	Bacteria;Desulfobacterota;Desulfobacteria;Desulfobacterales;Desulfosarcinaceae;Desulfatirhabdium;Desulfatirhabdium butyrativorans DSM 18734	96.9
TRT-54	TTCGGAGAGTTTGATCATGGCTCAGGACGAACGCTGGCGGTGTGCCTAAAACATGCAAGTCGAACGGACCTTCGGGTCAGTGGCGAACGGCGGAGTAATACATGAGTAACGTGCCCTACAGACGGGGATATACGGTCGAAAGACCGGGCAATACCGGATGAGATGGCGAGGAGGCATCTCCTTGTCATGAAATGGTTTTTCGCTGAAGGAGCGGCTCATGACACATCAGATAGTTGGTGGGGTAATGGCCTACCAAGTCTACGACGTGTAGGGGGTCTGAGAGGATGATCCCCCCGAGTGGGACTGAGACACGGCCCACACACCTACGGGTGGCAGCAGTTGGGAATCTTGCGCAATGGGGGAAACCCTGACGCAGCGACACCGCGTGGAGGATGAAGG…	1005	4.2624	CP021424.1359414.1360924	Bacteria;Armatimonadota;Fimbriimonadia;Fimbriimonadales;Fimbriimonadaceae;Armatimonadetes bacterium Uphvl-Ar2	99.5
TRT-55	AGGGTAAAAAGCTTAACCGCTTGGAAAGGGATGGGCCTGCGGCCTATCAGGTAGTTGGTAGAGTAATAGCCTACCAAGCCTATGACGGGTAGCTGGTCTGAGAGGATGGTCAGCCAGAGGGGGACTGAGACACGGCCCCCACTCCTACGGGAGGCAGCAATCAGGAATAGTCGGCAATGGGCGAAAGCCTGACCGCGCGACGCCGCGTGCGGGAAGAAGCTCGAAAGAGTGTAAACCGCTGTGGTAGGGGAGGAAGACCTCCGATTCGGAGGTTTGACAGTACCCTACTAGAAAGGGGCCGCTAACTGCGTGCCAGAAGCGTCGGTAATACGTGGGCCCCAAACGTTATCCGGTTTTACTGGGCGTAAAGGGTCGTGTAGGCGTCTTTTCAAGTTTTGT…	958	4.279	JQ088364.1.1475	Bacteria;Patescibacteria;Microgenomatia;Candidatus Roizmanbacteria;uncultured bacterium	91.1
TRT-56	CATGTAGAGTTTGATCCTGGCTCAGGACGAACGCTGGCGGCGTGCCTAATGCATGCAAGTCGAACGCAGCGGCCTTGGCCGGCTGCGTGGCGAACGGCTGAGGAACACGTGGGTGACCATCCCCGGAGTGGGGGATACCCCGTCGAAAGACGGGACAATCCCGCATACGCTCTACGGAGGAAAGCCGCACGGCGCTCCGGGACGGGCCTGCGGCCCATCAGGTAGTTGGTGTGGTAACGGCGCACCAAGCCACTGACGGGTCCCCGGTCTGAGAGGACGACCGGGCAGACTGGGACTGCGACACGGCCCAGACTCCTACGGGAGGCAGCAGCAAGGAATTTTCCCCAATGGGCGCAAGCCTGAGGGAGCAACGCCGCGTGGAGGACGACGGCCTTCGGG…	956	4.35424	KP939041.1.1482	Bacteria;Chloroflexi;Chloroflexia;Chloroflexales;Chloroflexaceae;Chloroflexus;Chloroflexus islandicus	98.6
TRT-57	ACGGAGAGTTTGATTCTGGCTCAGAACGAACGCTGGCGGCGTGGATAAGACATGCAAGTGGAACGCTGGCTGCGGGGTAGCAATATTCCGCAGTTGGAGTCGCGAAAGGGTGAGTAACGCGTGGGTAATTTGCCGCGAAGACTGGAATAATCCCGCGAAAGCGGGACTAATACCGGATGTGACTCCCGGGGGCAGTGCCCGGGATTCAAAGCTGGGGACCGCAAGGCCTGGCGCTTCGCGATAAGCCCGCGTCCTATCAGCTAGTTGGCGGGGTAACGGCCCACCAAGGCTAAGACGGGTAGCTGGTCTCAGAGGACGACCAGCCACACTGGAACTGAGACACGGTCCAGACACCTACGGGTGGCAGCAGTCGAGAATTTTTCACAATGGGCGAAAGCC…	924	3.6338	AY555797.1.1484	Bacteria;Verrucomicrobiota;Verrucomicrobiae;Pedosphaerales;Pedosphaeraceae;DEV008;uncultured bacterium	90.9
TRT-58	ATGGAGAGTTTGATCCTGGCTCAGGACGAACGCTGGCGGCGTGCCTAACACATGCAAGTCAAGGGCTACCTTCGGGTAGCACTGGCGCACGGGTGAGTAACGCGTAGGTAATCTGCCCCTATCTCTGACATAACATCGAGAAATCGGTGCTAATATCAGATGAGGCCCGCAAGGGTCAAAGACCGCAAGGTTGGATAGGGATGAGCCTGCGTCCGATTAGCTAGTTGGTGGGGTAATGGCCTACCAAGGCGACGATCGGTAGCTGGTCTGAGAGGATGGTCAGCCACACTGGAACTGAGACACGGTCCAGACTCCTACGGGAGGCAGCAGTGAGGAATATTGCGCAATGGGCGAAAGCCTGACGCAGCGACGCCGCGTGTGGGATGAAGGAGCTTTGCT…	892	3.87373	FPLM01005669.31.1504	Bacteria;Bacteroidota;Kapabacteria;Kapabacteriales;metagenome	99.1
TRT-59	GCGGAGAGTTTGATCCTGGCTCAGGATGAACGCTGGCGGCGTGCCTAATACATGCAAGTCGAACGGAGGTTGTAGCAATACGACCTTAGTGGCGAACGGGTGAGTAACGCGTTGGTGACCTGCCCCGAAGTGTGGGATAACAGCTCGAAAGGGCTGCTAATACCGCATGTGATCCCCCGGATTAGATGCCGGGTGATTAAAGGCGAAAGTCGCTTCGGGAGGGGCCTGCGTCCCATCAGCTAGTTGGTAGGGTAATGGCCTACCAAGGCGATGACGGGTAGGGGACCTGAGAGGGTGGCCCCCCACAATGGAACTGAAACACGGTCCATACACCTACGGGTGGCAGCAGTAGGGAATATTGGTTAATGGGCGAAAGCCTGAACCAGCAACGCCGCGTGC…	825	3.81558	AB243672.1.1425	Bacteria;Chloroflexi;Anaerolineae;Anaerolineales;Anaerolineaceae;Bellilinea;Bellilinea caldifistulae	99.4
TRT-60	ATGAAGAGTTTGATCCTGGCTCAGGACGAACGCTGGCGGCGTGCCTAATGCATGCAAGTCGAACGCACGCGCTTCGGCGCGTGAGTGGCGCACGGCTGAGTAACACGTGGGAACCCGCCCTCCGGTGGGGGATAACGCGACGAAAGTCGCGCTAATCCCGCATACGTCCGCAAGGGGAAAGCGCTTCGGCGCGCCGGAGGAGGGGCCTGCGGCCCATCAGGTGGTTGGTGGGGTAACGGCCTACCAAGCCGATGACGGGTAGCTGGTCTGGGAGGATGACCAGCCAGACTGGGACTGAGACACGGCCCAGACTCCTACGGGAGGCAGCAGCAAGGAATTTTCGGCAATGGGCGCAAGCCTGACCGAGCAACGCCGCGTGCGGGATGACGGCCTTCGGGT…	819	3.9673	CP000804.3886210.3887678	Bacteria;Chloroflexi;Chloroflexia;Chloroflexales;Roseiflexaceae;Roseiflexus;Roseiflexus castenholzii DSM 13941	99.3
TRT-61	AGGAGAGTTTGATCCTGGCTCAGGACGAACGCTGGCGGCGTGCTTAACACATGCAAGTCGGACGGGCCACTGGTGAAAGCTTGCTGGATCTGGTGGTTAGTGGCGGACGGGTGAGTAACACGTGAGAACCTGTCCCACGCAGGGGGACAACTGTTGGAAACGGCAGCTAATACCCCATAGGCGCGAGAGCGTTAAAGGAGAGATCTGGCGTGGGAGGGGCTCGCGGCCTATCAGCTGGTTGGTGGGGTAACGGCTTACCAAGGCTATGACGGGTAGCCGGCCTGAGAGGGTGTACGGCCACACTGGAACTGAGATACGGTCCAGACTCCTACGGGAGGCAGCAGTGGGGAATATTGGGCAATGGGGGAGACCCTGACCCAGCGACGCCGCGTGCGGGAA…	775	3.39804	AHGV01000001.193662.195165	Bacteria;Synergistota;Synergistia;Synergistales;Synergistaceae;Thermanaerovibrio;Thermanaerovibrio velox DSM 12556	91.1
TRT-62	ACGGAGAGTTTGATCCTGGCTCAGGACGAACGCTGGCGGCGTGCCTAACACATGCAAGTCAGGGAGAAAGGGATAGCAATATCCCGAGTAAACCGGCGCACGGGTGAGTAACGCGTAGGTAATTTACCTTGGAGACTGGGATAACCTTGCGAAAGCGAGGCTAATACCAGATAGGCAATTTTGGGGCATCCCAAAATTGTTAAAGGGTTGGCAACAATCCGCTCCAAGATAAGCCTGCGTCCGATTAGCTAGTTGGTAGGGTAATGGCCTACCAAGGCTACGATCGGTAGCTGGTCTGAGAGGATGATCAGCCACACTGGGACTGAGACACGGCCCAGACTCCTACGGGAGGCAGCAGTGAGGAATATTGGGCAATGCCCGAAAGGGTGACCCAGCAAC…	704	5.03446	JX125553.1.1509	Bacteria;Bacteroidota;Ignavibacteria;Ignavibacteriales;SM1H02;Chlorobi bacterium enrichment culture clone phylotype P1	98.6
TRT-63	ATGAGAGTTTGATCCTGGCTCAGGATGAACGCTGGCGGCGTGCCTAACACATGCAAGTCGAACGGAGTTTATGAAGTTTTCGGACGGATTAAACTTAGTGGCGGACGGGTGAGTAACGCGTGGGTAACCTGCCTCATACAGGGGGATAACAGTTGGAAACGGCTGCTAAAACCGCATAACATTGCGACGTCGCATGGCGATGCAATTAAATATTTATAGGTATGAGATGGGCCCGCGTCTGATTAGCTAGTTGGTAAGGTAACGGCTTACCAAGGCGACGATCAGTAGCCGGCTTGAGAGAGTGACCGGCCACATTGGGACTGAGACACGGCCCAAACTCCTACGGGAGGCAGCAGTGGGGAATATTGCACAATGGGCGAAAGCCTGATGCAGCGACGC…	691	2.84924	HE575392.1.1455	Bacteria;Firmicutes;Clostridia;Lachnospirales;Lachnospiraceae;Herbinix;uncultured Clostridium sp.	93.6
TRT-64	TTGGAGGGTTTGATCCTGGCTCAGGGTGAACGCTGGCGGCGTGCCTAACACATGCAAGTCGAGCGGTGCAGCTGGAGACTTCGGTTGAAGGCTGCATAGCGGCGGACGGGTGCGTAACACGTAGGAACGTGCCCCCTGGAGGCGGATAGCTACGGGAAACTGTAGGTAATCCGCCATAGACTCGGGAGAGTAAAGGCCGGAAGGCGCCAGGGGAGCGGCCTGCGGCCCATCAGGTAGTTGGTAGGGTAACGGCCTACCAAGCCGACGACGGGTAGCCGATCTGAGAGGATGGTCGGCCACAAGGGCACTGAGACACGGGCCCTACTCCTACGGGAGGCAGCAGTGGGGGATATTGGACAATGGGCGAAAGCCTGATCCAGCGACGCCGCGTGGAGGACG…	642	2.52845	CP000771.812951.814312	Bacteria;Thermotogota;Thermotogae;Thermotogales;Fervidobacteriaceae;Fervidobacterium;Fervidobacterium nodosum Rt17-B1	98.8
TRT-65	TTTCGGAGAGTTTGATCCTGGCTCAGGACGAACGCTGGCGGCGTGCCTCATACATGCAAGTCGAGCGAACTGGTTTCGGCCAGTTAGCGGCGGACGGGTGAGTAACGCGTGGGTAACCTGCCCTAAAGACCGGGATAACATTCCGAAAGGAATGCTAATACCGGGTATGGTCTTCACTTCGCATGAAGAGAAGAAGATAGGAGCAATCCGCTTTAGGATGGGCCCGCGTCCCATTAGCTAGTTGGTGGGGTAAAAGCCTACCAAGGCGACGATGGGTAGCCGACCTGAGAGGGTGACCGGCCACACTGGGACTGAGACACGGCCCAGACTCCTACGGGAGGCAGCAGTCGGGAATATTGGGCAATGGGGGAAACCCTGACCCAGCAACGCCGCGTGAGT…	598	2.5608	KC215428.1.1470	Bacteria;Firmicutes;Thermoanaerobacteria;Thermoanaerobacterales;SRB2;uncultured bacterium	98
TRT-66	TTCGGAGAGTTTGATCCTGGCTCAGGACGAACGCTGGCGGCGTGCCTAACACATGCAAGTCGAACGCGAACGGGGGGCAACCCCCCAGTAGAGTGGCGCACGGGTGAGTAACACGTGGGTAATCTACCTTCGGGTGGGGTATAACAGTTCGAAAGGGCTGCTAATCCCGCATAAGACCACAGGGGCTTCGGCCCCAGGGGCCAAAGCAGCAATGCGCCTGAAGATGAGCCCGCGGCCCATCAGCTAGTTGGTGAGGTAATGGCCCACCAAGGCTTTGACGGGTAGCTGGTCTGAGAGGACGACCAGCCACACTGGGACTGGAACACGGCCCAGACTCCTACGGGAGGCAGCAGTGAGGAATTTTGGACAATGGGCGAAAGCCTGATCCAGCAACGCCGC…	546	1.96416	GQ138367.1.1384	Bacteria;Bdellovibrionota;Oligoflexia;053A03-B-DI-P58;uncultured bacterium	91.1
TRT-67	GGTAACGGCCTACCAAGGCGACGATCCGTAGCTGGTCTGAGAGGACGATCAGCCACACTGGGACTGAGACACGGCCCAGACTCCTACGGGAGGCAGCAGTGGGGAATCTTGCGCAATGGGCGAAAGCCTGACGCAGCAACGCCGCGTGCGGGAAGAAGGCCCTCGGGTTGTAAACCGCTTTCAGTGGGAACGAAGATGACGGTACCCGCAGAAGAAGGTGCGGCCAACTACGTGCCAGCAGCCGCGGTGACACGTAGGCACCAAGCGTTGTCCGGATTTATTGGGCGTAAAGAGCTCGTAGGCGGTTCAGTAAGTCGGGTGTGAAAACTCTGGGCTCAACCCAGAGACGCCACCCGATACTGCTGTGACTCGAGTGCGGTAGGGGAGCGGGGAATTCCT…	490	1.79449	HQ640645.1.1382	Bacteria;Actinobacteriota;Acidimicrobiia;Microtrichales;Ilumatobacteraceae;uncultured;uncultured bacterium	98.1
TRT-68	GCAAGCGTTGTCCGGAATTACTGGGTGTAAAGGGCGTGTAGGCGGGAATGTAAGTCAGATGTGAAATTCCGGGGCTCAACCCCGGCGCTGCATCTGAAACTATGTTTCTTGAGTGCTGGAGAGGAAAGCGGAATTCCTAGTGTAGCGGTGAAATGCGTAGATATTAGGAGGAACACCAGTGGCGAAGGCGGCTTTCTGGACAGTAACTGACGCTGAGGCGCGAAAGCGTGGGGAGCAAACAGGATTAGATACCCTGGTAGTCCACGCTGTAAACGATGGATACTAGGTGTAGGAGGTATCGACCCCTTCTGTGCCGGAGTTAACACAATAAGTATCCCACCTGGGGAGTACGGCCGCAAGGTTGAAACTCAAAGGAATTGACGGGGGCCCGCACAAGCA…	480	2.88625	FN667402.1.1455	Bacteria;Firmicutes;Clostridia;Hungateiclostridiaceae;Pseudobacteroides;uncultured compost bacterium	96
TRT-69	TGAAGGGTTTGATTCTGGCTCAGAACGAACGTTGGCGGCATGGATTAGGCATGCAAGTCGAATGAATGCCAGTTGGGTAACTGACTGGAGGAAATGGCGAAAGGGGCAGTAATGTATGGTCAATCTCCCTTGGGGATGGGGATAGCCGTTCTAACGGACGGGTAATACCCAGCGATTCGGTGTGAAGGCATCTTTATGTCGGGAAATGAATTTCGCCTCGAGAAGAGACCATATCGTATTACCTAGTTGGTGAGGTAACGGCTCACCAAGGGGAAGATGCGTAGCGGGTGTGAGAGCACGACCCGCGCCACTGGCACTGTGACACTGGCCAGACACCTACGGGTGGCTGCAGTCGAGGATCTTCGTCAATGGGCGAAAGCCTGAACGAGCGATGCCGCG…	441	1.99217	AM902605.1.1446	Bacteria;Planctomycetota;Planctomycetes;Gemmatales;Gemmataceae;Telmatocola;uncultured planctomycete	98.4
TRT-70	TTTTGAGAGTTTGATCCTGGCTCAGAACGAACGCTGGCGGCGCGCCTAATACATGCAAGTCGAGCGAGAAGGTGTAGCAATACACTTGTAAAGCGGCGAACGGGTGAGGAATACATGGGTAACCTACCCTGGAGTGGGGAATAACCAGCCGAAAGGTTGGCTAATACCGCGTACGATTCCCGGACCGCGGTTCGGGAAAGAAAGCGCTACCGTGGGTAGCGCGCTCTTGGATGGGCTCATGTCCTATCAGCTTGTTGGTGAGGTAACGGCTCACCAAGGCTTCGACGGGTAGCTGGTCTGAGAGGACGATCAGCCACACTGGCACTGCGACACGGGCCAGACTCCTACGGGAGGCAGCAGTAAGGAATATTGCGCAATGGGCGAAAGCCTGACGCAGCG…	439	1.76393	LN885086.1778939.1780466	Bacteria;Nitrospirota;Nitrospiria;Nitrospirales;Nitrospiraceae;Nitrospira;Candidatus Nitrospira inopinata	98.6
TRT-71	TGAAGAGTTTGATCCTGGCTCAGCGCGAACGCTGGCGGCATGGCTAAAACATGCAAGTCGAACGAGAACCCCGCAAGGGGGGACAGTGGCGAAAGGGTGAGTAATGCGTTCCTATGTACCCCAAGGTCGAGGATAGCCAGGGGAAACTCTGATTAATACTCGATGTGGTCCGCAAGGATCAAAGGCTTGCTGCCTTGGGAGCAGGGAACGTCCTATCAGGTAGTTGGTGAGGTAACGGCTCACCAAGCCGAAGACGGGTAGCGGGTGTGAGAGCACGACCCGCCACATCGGGACTGAGACACTGCCCGGACTCCTACGGGAGGCTGCAGTAACGAATCTTCCGCAATGCGCGAAAGCGTGACGGAGCAATGCCGCGTGCAGGATGAAGCCCTTCGGGGT…	399	1.95434	KC238416.1.1453	Bacteria;Planctomycetota;Phycisphaerae;Phycisphaerales;Phycisphaeraceae;AKYG587;uncultured bacterium	99.6
TRT-72	TACGGAGAGTTTGATCCTGGCTCAGGATGAACGCTGGCGGCGTGCTTAATACATGCAAGTCGAACGGACGTAGCAATACGTTAGTGGCGACCGGGTGCGTAACACGTAGTTGACCTGCCCCTCAGCGGGGGACAACATGCCGAAAGGCGTGCTAATACCGCATGAACTAGGGGTGATTAGATAGCCCTTAGAAAACTTCCGGGGCTGAGGGAGGGGACTGCGGCTCATCAGGTAGTTGGTGGGGTAACGGCTCACCAAGCCAACGACGAGTAGGGGACCTGAGAGGGTGACCCCCCACACTGGAACTGACACACGGTCCAGACTCCTACGGGAGGCAGCAGTAAGGAATATTGGGCAATGGGCGCAAGCCTGACCCAGCAACGCCGCGTGGAGGATGAA…	363	1.78034	JN825477.1.1449	Bacteria;Chloroflexi;Anaerolineae;SBR1031;uncultured Chloroflexi bacterium	98.7
TRT-73	CGAGAGTTTGATCCTGGCTCAGAATCAACGCTGGCGGCGTGCCTCAGACATGCAAGTCGAACGATTAAGACTTCCTTCGGGAAGTGTATAAAGTGGCGCACGGGTGAGTAACACGTAAGTAATCTACCCTCGAGTGGGGAATAACATCGGGAAACCGATGCTAATACCGCATAACGCAGCGGCACCGCAAGGTGACAGTTGTTAAAGGAGCAATCCGCTTGAGGAGGAGCTTGCGGCAGATTAGCTAGTTGGTGAGGTAATGGCTCACCAAGGCGACGATCTGTATCCGGCCTGAGAGGGCGGTCGGACACACTGACACTGAATAACGGGTCAGACTCCTACGGGAGGCAGCAGTCGGGAATTTTGGGCAATGGGCGAAAGCCTGACCCAGCAACGCCG…	352	1.51462	FUFK010704295.2449.3951	Bacteria;Acidobacteriota;Blastocatellia;Blastocatellales;Blastocatellaceae;uncultured;metagenome	100
TRT-74	ATTGGAGAGTTTGATCCTGGCTCAGAACGAACGCTGGCGGCGTGGATTAGGCATGCAAGTCGAGCGAGAAAGGGTCCTTCGGGGCCTGAGTAAAGCGGCGAACTGGTGAGTAACAGGTGGGTAACGTGCCCTGAAGTGGGGGATAACCTGGGGAAACTCAGGATAATACCGCATGTGAAGCGAAGGACCCCGGTCCTTTTCTTTAAAGCAGCGATGCGCTTCAGGATCGGCCCGCCCCCGATTAGCTAGTTGGTGGGGTAACGGCCTACCAAGGCGACGATCGGTAGCTGGTCTGAGAGGATGGTCAGCCACACTGGGACTGAGATACGGCCCAGACTCCTACGGGGGGCAGCAGTCTAGAGGCTTCGGCAATGGGGGCAACCCTGACCGAGCGACGCC…	301	1.42323	FP245541.18871.20397	Bacteria;Sumerlaeota;Sumerlaeia;Sumerlaeales;Sumerlaeaceae;Sumerlaea;uncultured bacterium	92.6
TRT-75	TTATGGAGAGTTTGATCCTGGCTCAGGATGAACGCTGGCGGCGTGCTTAACACATGCAAGTCGGACGAACCCGCAAGGGTTAGTGGCGCACGGGTGAGGAACACGTAGCTTACCTGCCCCAAAGTCTGGGATAACTCCTCGAAAGAGGAGCTAAAACCGGATAAGCTCACGGTGAATAGTAAGCCGTGAGAAAAGTTTACGCTTTGGGAGGGGGCTGCGGCCCATCAGATCGTAGGTGAGGTAACGGCTCACCTAGTCAACGACGGGTAGGGGGCCTGAGAGGGTGACCCCCCACACTGGGACTGAGACACGGCCCAGACTCCTACGGGAGGCAGCAGTGAGGAATATTGCACAATGGGCGAAAGCCTGATGCAGCGACGCCGCGTGGGTGATGAAGGT…	279	1.69783	AB630575.1.1407	Bacteria;Chloroflexi;Anaerolineae;SBR1031;A4b;OLB13;uncultured bacterium	96.4
TRT-76	CATGGAGAGTTTGATCCTGGCTCAGGACTAACGCTGGCGGCGTGCCTAACACATGCAAGTCGAACGGGTTTACATTGTGTAGCAATACGTGATGTAAGCTAGTGGCGAACGGGTGAGTAACACGTAGGTAATCTACCCTCGAGACGGGAACAACCCAGGGAAACTTGGGCTAATGCCCGATAAGCCCACGTCCCGGGAGGGATGTGAGAAAAGGTGGCGCGAAAGTGTCACGCTTGGGGATGAGCCTGCGGCCTATCAGCTAGTTGGTGGGGTAAAGGCCTACCAAGGCGAAGACGGGTAGCCGGCCTGAGAGGGCGAACGGCCACACTGGGACTGAGACACGGCCCAGACTCCTACGGGAGGCAGCAGTGAGGAATTTTCCGCAATGGGCGCAAGCCT…	276	1.50095	FPLK01000905.22.1561	Bacteria;Spirochaetota;MVP-15;metagenome	94.7
TRT-77	CAGCGGCAAACGGGTGAGTAACACGTGAGTAACCTGCCCTCAGGAAGGGGATAACCCTCCGAAAGGGGGGCTAATACCCTATAATGTCAGTCACCACTAAGGTGGCTGACCAAAGGTGGCCTCTGCTCTGCATGCTACCGCCTGAGGAGGGGCTCGCGGCCCATCAGGTAGTTGGTGGGGTAACGGCCTACCAAGCCTATGACGGGTAGCCGGCCTGAGAGGGTGTCCGGCCACAGTGGGACTGAGACACGGCCCACACCCCTACGGGGGGCAGCAGTGGGGAATCGTGGGCAATGGGCGAAAGCCTGACCCCGCGACGCCGCGTGGAGGAAGAAGCCCTTCGGGGTGTAAACTCCTGTCAGGGGGGAAGATGCTCACAGAGGTGAATAATCTCTGTGG…	275	1.59401	AB026268.1.1497	Bacteria;Aquificota;Aquificae;Aquificales;Aquificaceae;Hydrogenobacter;Hydrogenobacter subterraneus	99.9
TRT-78	AGTAACACGTAAGAATCTGCCTTCAGGATGGGGACAACAGTTGGAAACGACTGCTAATACCCGATATGCATACCAAGTGAAACGGAGTAATCCGCCTGAAGATGAGCTTGCGTCTGATTAGCTAGTTGGAGTGGTAACGGCACCCCAAGGCGACGATCAGTAGCTGGTCTGAGAGGATGATCAGCCACACTGGAACTGAGACACGGTCCAGACTCCTACGGGAGGCAGCAGTGAGGAATTTTCCGCAATGGGCGAAAGCCTGACGGAGTCATACCGCGTGAGGGACGACGCTCTAGGGAGTGTAAACCTCTTTTATCAAGGAAGAATTTTGACGGTACTTGATGAATCAGCCTCGGCTAACTCCGTGCCAGCAGCCGCGGTAATACGGAGGAGGCAAGC…	274	1.41139	JQ769979.1.1457	Bacteria;Cyanobacteria;Cyanobacteriia;Cyanobacteriales;Nostocaceae;uncultured;uncultured bacterium	90.5
TRT-79	GGGTTTTATTCTGGCTCCGAGTGAACGCTGGTAACATATTTTAACACATGCAAATCGAACGAAAAGCAAATTGCTTTGAGTGGTGACCTGGTGAGTAGTATAGGAGAATTGAAGTGTGGGTTAGGTTAAATACCTAAATTTACCAGAAAGTAAAAGATTTATATCGCCTACAATAGAGCTTCTAAAGGATTAGGTAGTTGTTGTAGTAATTATTCAACAAGCCAACGATGCTTAGCTGGTTTGAGAGAATGATCAGCCACATTGGGACTGAAAACGGCCCAAGTCTTCTAAAAGGGCAGCAGTGGAGAATATTTGACAATGGGCGAAAGCTTGATCGAGTAATGTTACGTGGGTGATCAGAAGGCTTAATTGCTGTAAAACTCGTTTCGTCAAGGATTA…	268	1.45366	AF479551.1.1518	Bacteria;Proteobacteria;Alphaproteobacteria;Rickettsiales;Mitochondria;Acanthamoeba sp.	95.6
TRT-80	CCGATTGATCTTGTCGGTGGCTTTCCTTTATCTTGAAGATTAAGCCATGCATGTCTAAGTATGAACTGGTTTAAGGTGAAACTGCGTACGGCTCATTACATCAGCTATAACTTTCTTTGATCATAAATTCTAAATGGAATAACCGAGGAAAAGCCTGGGCTAATACATGCGAAAATTCCGGTAGCAATATCGGAATGCTTTTATTAGATCAAAACCTTCTAGTTCCTTCACGGGAACTGTTTGTTGGTGACTCTAAATAACTTTGTGCTGATCGTATGACCTTCGTGTCGACGACATATCTTTCAAGTGTCTGACTTATCAACTTTAGACGGTACATTATATGTCTACCGTGGTTGTAACGAGTACAGAGAATCAGGGTTTGATTCTGGAGAGGCCGCC…	252	1.07066	JQDR02014929.2156.3961	Eukaryota;Amorphea;Obazoa;Opisthokonta;Holozoa;Choanozoa;Metazoa;Animalia;BCP clade;Bilateria;Protostomia;Lophotrochozoa;Rotifera;Bdelloidea;Adinetida;Hyalella azteca	98.4
TRT-81	GCGGAGAGTTTGATCCTGGCTCAGGATGAACGCTGGCGGCGTGCCTAACACATGCAAGTCGGACGAGCTCTGTTCTTCGGAAGAGGGCTAGTGGCGCACGGGTGAGTAATACGTAGGTGACCTGCCCCGAAGTGGGGGATAACTTCTCGAAAGAGAGGCTAATACCGCATATGCTCGGCCATTCGGTTGGTTGAGTAAAGTCGCAAGACGCTTCGGGAGGGGCCTGCGTCCGATTAGCTTGTTGGTAGGGTAATGGCCTACCAAGGCGATGATCGGTAGCTGGTCTGAGAGGACGATCAGCCACACTGGCACTGACACACGGGCCAGACTCCTACGGGAGGCAGCAGTGAGGAATATTGGTCAATGGGCGAAAGCCTGAACCAGCAACGCCGCGTGAGG…	248	1.0996	KP299825.1.1467	Bacteria;Chloroflexi;Anaerolineae;1-20;uncultured bacterium	95.2
TRT-82	TTTGGAGAGTTTGATCCTGGCTCAGAGTGAACGCTGGCGGCGTGCTTAACACATGCAAGTCGAGCGGTTTCACATGTTGTATCGTGAGATAGCGGCAGACGGGTGAGTAACACGTAAGCAATCTTCCCTCAAGAGGGGGATAACCCCGAGAAATCGGGGCTAATACCCCATATAATCCGAAAAAGGCATCTTTTTTGGATGAAAGACGCAAGTCACTTGGGGAGGAGCTTGCGGCCTATCAGCTAGTTGGTGAGGTAACGGCTCACCAAGGCTATGACGGGTAGCTGGTCTGAAAGGACGGACAGCCACAGGGGCACTGAGACACGGGCCCCACTCCTACGGGAGGCAGCAGTGGGGAATTTTGGACAATGGGCGAAAGCCTGATCCAGCGACGCCGCG…	244	1.7355	KX213993.1.1367	Bacteria;Elusimicrobiota;Elusimicrobia;Lineage IV;uncultured bacterium	94.3
TRT-83	GAGGAAGGGACGGCTAACTCTGTGCCAGCAGCCGCGGTAATACAGAGGTCCCAAGCGTTGTTCGGATTCACTGGGCGTAAAGGGTGCGTAGGCGGTCGCGAAAGTCTGGTGTGAAATCTTCGAGCTCAACTCGGAAATGGCACTGGAAACTGCGCGGCTAGAGGGTTGGATAGGGGACTGGAATTCTCGGTGTAGCAGTGAAATGCGTAGATATCGAGAGGAACACCAGTGGCGAAGGCGAGTCTCTGGACAACTCCTGACGCTGAGGCACGAAAGCTAGGGGAGCAAACAGGATTAGATACCCTGGTAGTCCTAGCTGTAAACGGTGCGCATTTGCTGTGGGCGGATTCGACCCCGCCCGTGGCGGAGCTAACGCGTTAAATGCGCCGCCTGGGGAGT…	244	1.05331	AY555797.1.1484	Bacteria;Verrucomicrobiota;Verrucomicrobiae;Pedosphaerales;Pedosphaeraceae;DEV008;uncultured bacterium	92.3
TRT-84	ACCTGGTTGATCCTGCCAGTAGTCATATGCTTGTCTCAAAGATTAAGCCATGCATGTCTAAGTATAAGCTTGTTTATACGGCGAGACTGCGGATGGCTCATTAAATCAGTTATAGTTTATTTGATGGTCTCTTTTGTCTTTTTTTACCTACTTGGATAACCGTGGTAATTCTAGAGCTAATACATGCGCAAGGTCCCGAGCGCGGGGGGCGGGGCTTCACGGCCTCGTCCTCGCATGCGCAGAGGGATGTATTTATTAGGTTAAAAACCAGCAGCCGGCAACGGCTTCAACTCCTGGTGATTCATAGTAACTCTTTCGGATCGCATTCATGTCCTCCTTGTGGGGACGGCGACGATTCATTCAAATTTCTGCCCTATCAACTTTCGATGGTAGGATAGA…	222	1.23975	EF140628.1.2284	Eukaryota;Amorphea;Amoebozoa;Discosea;Longamoebia;Centramoebida;Acanthamoeba;Acanthamoeba sp. KA/E27	98.6
TRT-85	TACGGAGAGTTTGATCCTGGCTCAGGATGAACGCTGGCGGCGTGCCTAACACATGCAAGTCGAACGGTAGTCATTTTCGGATGATGAGAGTGGCGAACGGGTGAGTAACACGTAGCTAACCTGCCCTATAGAGCGGGACAACCGACGGAAACGTTGGCTAATACCGCATAAGCTCACGCTGAGTAGGTAAGTGTGAGAAAAGCTGAGGCGCTATAGGAGGGGGCTGCGGACCATCAGCTAGTTGGTGCGGTAATGGCGTACCAAGGCGACGACGGATAGGGGGCCTGAGAGGGTGATCCCCCACACTGGAACTGAGACACGGTCCAGACTCCTACGGGAGGCAGCAGTGAGGAATATTGCACAATGGGCGCAAGCCTGATGCAGCGACGCCGCGTGGGC…	204	1.52131	KC896668.1.1462	Bacteria;Chloroflexi;Anaerolineae;SBR1031;A4b;uncultured bacterium	90.2
TRT-86	ATTGAAGAGTTTGATCCTGGCTCAGATTGAACGCTGGCGGCATGGCTAAAACATGCAAGTCGAACGAGAACCCCTTCGGGGGGGACAGTGGCGAAAGGGCGAGTAATGCGATCGAACGTACCCCGAGGTGGGGGATAGCGACGGGAAACTGTCGGTAAGACCCCATGTGCTCTACGGAGGAAAGGCTTGCCGCCTCGGGAGCGGCGATCGTCCTATCAGGTAGTTGGTGAGGTAATGGCTCACCAAGCCGAAGACGGGTAGCGGGTGTGAGAGCATGACCCGCCGCATCGGGACTGAGACACTGCCCGGACTCCTACGGGAGGCTGCAGTAACGAATCTTCCGCAATGGGCGAAAGCCTGACGGAGCAATGCCGCGTGTGGGATGAAGCGTCTTCGACG…	199	1.16835	JQ183082.1.1454	Bacteria;Planctomycetota;Phycisphaerae;Phycisphaerales;Phycisphaeraceae;SM1A02;uncultured bacterium	96.8
TRT-87	CTGAAGAGTTTGATCCTGGCTCAGAACGAACGCTGGCGGCGTGCCTAACACATGCAAGTCGAGCGAGAAAGCTCCTTCGGGAGTGAGTACAGCGGCGCACGGGTGAGTAACACGTAGGTAACCTACCGTCGAGCCTGGAATAACCTGCCGAAAGGTGGGCTAATGCCGGATATGACCACGACGGCTTCGGCCGTTGCGGTGAAAGATGGCCTCTGCTCGCATGCTATCACTCGACGATGGGCCTGCGCGCCATTAGCTAGTTGGTGGGGTAATGGCCCACCAAGGCTGCGATGGCTAGCTGGTCTGAGAGGATGATCAGCCACACTGGGACTGAAACACGGCCCAGACTCCTACGGGAGGCAGCAGTGGGGAATCTTAGACAATGGGCGCAAGCCTGAC…	198	1.57666	AM935979.1.1379	Bacteria;Desulfobacterota;uncultured;uncultured delta proteobacterium	95.3
TRT-88	TATGGAGGGTTTGATCCTGGCTCAGGGCTAACGCTGGCGGCGTGTCTTAGCCATGCAAGTCGAGCGGTCCTATGGGGCAACCCATAGGGCAGCGGCGGACGGCGGAGTAACACGTAGCTAACCTACCCCTGGGACGGGGATAACCACTCGAAAGGGTGGCTAATACCCGATGAAGTCTTCATCTGAGATGGTGGAGATGAAAGGTGGGCCTCTGCGGAAGCAAGCTCATGCCTGGGGAGGGGGCTGCGGCCTATCAGGTAGTTGGTGGGGTAAGAGCCCACCAAGCCTATGACGGGTAGCCGGCCTGAGAGGGTGACCGGCCCGAGGGACACTGAGACACGGGTCCCACTCCTACGGGAGGCAGCAGGCTAGAAAATTGGGCAATGGGGGAAACCCTGA…	179	1.43154	FJ638548.1.1469	Bacteria;Hydrothermae;uncultured bacterium	97.6
TRT-89	ATTCTGGTTGATCCTGCCAGAGGTTACTGCTATCGAGGTTCGACTAAGCCATGCGAGTCGAATGTAGCAATACATGGCGTACTGCTCAGTAACACGTGGACAACCTGCCCTTAGGACGGGTATAAACCCGGGAAACTGGGTATAATCCCCGATAGATCTCGGCTGCTGGAATGCACCGAGGTCGAAAGCTCCGGCGCCTAAGGATGGGTCTGCGGCCTATCAGGTAGTAGTGGGTGTAGCGTACCTACTAGCCTACGACGGGTACGGGTTGTGAGAGCAAGAGCCCGGAGATGGATTCTGAGACACGAATCCAGGCCCTACGGGGTGCAGCAGGCGCGAAAACTTTACAATGCTGGCAACAGCGATAAGGGAACCTCGAGTGCCAGGTTACAAATCTGG…	174	0.962424	FPLM01000485.12.1469	Archaea;Halobacterota;Methanosarcinia;Methanosarciniales;Methanosaetaceae;Methanosaeta;metagenome	94.1
TRT-90	GAGTGCAGCAGGCGCGAAACCTCCACAATGCGCGAAAGCGTGATGGGGGAATCCCTAGTGCTTACATTATTTGTAAGCTTTTGCTAAGGGCAAATACCTTAGAGAATAAGTGGTGGGTAAGACCGGTGCCAGCAGCCGCGGTAACCCCGGCGCCACAAGTGGCATTCTTGTATTTGGCCTAAAGCATTCGTAGCCGGTTTGAAAAATCCTTTGTGAAATTGTTGAACTCAATACAACAGCATGCAGGGGACACTTTCAGACTAGAGACTGGGAGGAGTTAGGGGTATTCCTAGGGGAGCGGTTAAATGTGATAATCCTAGGAGGACCACCTGTGGCGAAGGCGCCTAACTAGAACAGTTCTGACGGTGAGGGATGAAAGCTAGGGGAGCGATCCGGATT…	144	1.03092	JF262384.1.1290	Archaea;Nanoarchaeota;Nanoarchaeia;Woesearchaeales;uncultured euryarchaeote	97.9
TRT-91	TATGATTGTACCTGCAGAATAAGCACCGGCAAACTATGTGCCAGCAGCCGCGGTAATACATAGGGTGCAAGCGTTGTCCGGAATTACTGGGCGTAAAGAGCGTGTAGGCGGCTTTTTAAGTCGTAACCTTAAATACAGGGGCTCAACCCCTGTCAGGGTTCGATACTGATAAGCTAGAGATTGGGAGAGGAAAGTGGAACTCACAGTGTAGCGGTGAAATGCGTAGATATTGGGAGGAACACCCGTGGCGAAGGCGGCTTTCTGGACCATTTCTGACGCTGAGACGCGAAAGCGTGGGGATCAAACAGGATTAGATACCCTGGTAGTCCACGCTGTAAACGATGTACATTAGGTATTGGGGGTATCGACCCCTTCAGTGCCGAAGCTAACGCGTTAAAT…	109	0.857651	JFJP01047004.847.2287	Bacteria;Margulisbacteria;microbial mat metagenome	94.4
TRT-92	GGTCCCGAGCGTTGTCCGGAATTACTGGGCGTAAAGCGCGCGTAGGCGGTTCGGTAAGTCGAATGTGAAATCCCTGGGCTCAACCCAGGAACGGCGTTCGAAACTGCCGGACTCGAGTGCGGTAGGGGGTGCTGGAATTCCCGGTGTAGCGGTGAAATGCATAGATATCGGGAGGAACACCGGTGGCGAAGGCGGGCACCTGGGCCGCTACTGACGCTGAGCCGCGAAAGCTAGGGGAGCAAACCGGATTAGATACCCGGGTAGTCCTAGCCCTAAACGATGGNNNNNNNNNNTTGTAGTCCTTCCGTGCCTGGAGCTAACGCGTTAAGCACCCCGCCTGGGGAGTACGGTCGCAAGGCTGAAACTCAAAGGAATTGACGGGGACCCGCACAAGCGGTG…	103	0.610497	DQ645247.1.1533	Bacteria;Acidobacteriota;Blastocatellia;11-24;uncultured Acidobacteriaceae bacterium	94
TRT-93	AACACGTAGTCATCCTACCTTGGGGACGGGGATAACCTCGGGAAACTGAGGCTAAACCCCGATAGATCAGGGCTCCTGGAATGGGCCTTGATCGAAACCTACATGGCCCCAAGATGGGACTGCGGCCGATCAGGTTGTTGGTGGGGTAATGGCCCACCAAGCCTATAACCGGTGCGGGCTCTGAGAGGAGGAGCCCGGAGATGGGCACTGAGACAAGGGCCCAGGCCCTATGGGGCGCAGCAGGCGCGAAACCTCTGCAATAGGCGAAAGCTTGACAGGGTTACTCTGAGTGATGTCCGTTAAGGGCATCTTTTGGCACCTCTAAAAATGGTGCAGAATAAGGGGTGGGCAAGTCTGGTGTCAGCCGCCGCGGTAATACCAGCACCCCGAGTGGTCGGG…	78	0.577685	LN574588.1.1309	Archaea;Crenarchaeota;Nitrososphaeria;Nitrososphaerales;Nitrososphaeraceae;Candidatus Nitrocosmicus;uncultured bacterium	95.6
