# Supplementary material for: Microorganisms of Two Thermal Pools on Kunashir Island, Russia
Source: Biology (Basel). 2021 Sep 16;10(9):924. doi: 10.3390/biology10090924 (PMC8468003; doi:10.3390/biology10090924)
Supplement: Supplementary file 1 [file biology-10-00924-s001.zip › Supplementary_Table_S4.xlsx]

## Sheet: Лист1
Supplementary Table S4 - Statistics regarding taxonomy based on the analysis gene SSU rRNA reads
Phylum (or class of Proteobacteria)	FAU	TRT
Rhodophyta	45.6589	0.00714751
Betaproteobacteria	0.16699	19.5013
Alphaproteobacteria	6.93957	12.2321
Firmicutes	5.51655	12.2153
Actinobacteria	13.87	0.580898
Bacteroidetes	4.99659	8.76697
Gammaproteobacteria	4.99463	7.31385
Cyanobacteria	0	8.81267
(Bacteria)	0	6.84753
(Proteobacteria)	4.98677	1.44852
Deinococcus-Thermus	0.0563181	6.04983
Chloroflexi	0.225272	4.14859
Euryarchaeota	3.39087	0.0885859
Spirochaetes	0.334634	2.09097
(Eukaryota)	2.36994	0.0149448
Deltaproteobacteria	0.0216104	1.9384
Caldiserica	1.72949	0.00173273
Acidobacteria	0.286175	1.31688
Verrucomicrobia	0.536332	0.850771
Candidatus Poribacteria	1.36735	0
Planctomycetes	0.220034	1.05978
Epsilonproteobacteria	0.455129	0.611221
Synergistetes	0.00130972	0.846439
Armatimonadetes	0.00130972	0.804637
Candidatus Roizmanbacteria	0.237715	0.329869
Crenarchaeota	0.254086	0.0957334
Micrarchaeota	0.337909	0.0108296
Amorphea	0.23444	0.106563
Aquificae	0	0.309942
Nitrospirae	0.0399466	0.250813
Dependentiae	0.221343	0.00281569
Thermotogae	0.0779285	0.114793
Candidatus Bipolaricaulota	0.00327431	0.18237
Deferribacteres	0	0.160278
Gemmatimonadetes	0.00982293	0.135803
SAR	0.110672	0.0125623
Calditrichota	0.00523889	0.0898854
(Archaea)	0.0609021	0.00693092
Nanoarchaeota	0.00982293	0.0576133
RCP2-54	0.0536987	0.0136453
Oligoflexia	0.0248847	0.0377002
Sumerlaeota	0.00589376	0.0452676
Sva0485	0.0229202	0.0272905
Hydrothermae	0	0.0478667
Hydrogenedentes	0	0.0444012
Cryptophyceae	0.0399466	0
Halanaerobiaeota	0.00392917	0.0333551
Elusimicrobia	0	0.034438
WS1	0	0.0322721
Methylomirabilota	0	0.0305394
Discoba	0.0222653	0.00476501
Zetaproteobacteria	0.0255396	0
NB1-j	0	0.0251246
Fusobacteriota	0.00130972	0.0225255
GAL15	0	0.0225255
Marinimicrobia (SAR406 clade)	0.0203007	0.00108296
Margulisbacteria	0	0.0199264
Caldatribacteriota	0.000654862	0.0188434
MBNT15	0.00130972	0.0173273
SAR324 clade(Marine group B)	0.0117875	0.00476501
Candidatus Dadabacteria	0.00130972	0.0140784
Dictyoglomota	0	0.0121291
Latescibacterota	0.00458403	0.00671433
Fibrobacterota	0.00327431	0.00801388
Fervidibacteria	0	0.0099632
Deferrisomatota	0	0.00888024
TA06	0	0.00779729
Myxococcota	0.00720348	0
Candidatus Aenigmarchaeota	0.00130972	0.00389864
WPS-2	0	0.0049816
Haptophyta	0.00458403	0
Zixibacteria	0.00130972	0.00324887
Nitrospinota	0.00327431	0.000433183
Iainarchaeota	0.00130972	0.00194932
LCP-89	0	0.0025991
Hadarchaeota	0.00196459	0.000433183
DTB120	0.000654862	0.00173273
Asgardarchaeota	0.00130972	0.000433183
Abditibacteriota	0.000654862	0.00108296
FCPU426	0	0.00173273
Cloacimonadota	0.000654862	0.000866365
WS2	0	0.00151614
Entotheonellaeota	0	0.00129955
uncultured	0	0.00129955
Aerophobota	0.000654862	0.000433183
Coprothermobacterota	0.000654862	0.000433183
Excavata	0.000654862	0.000216591
Rs-K70 termite group	0.000654862	0.000216591
Chrysiogenetota	0	0.000866365
Poribacteria	0	0.000866365
Incertae Sedis	0.000654862	0
FW113	0	0.000433183
Korarchaeota	0	0.000433183
AncK6	0	0.000216591
bacterium GBS-1	0	0.000216591
CK-2C2-2	0	0.000216591
Modulibacteria	0	0.000216591
NKB15	0	0.000216591
Schekmanbacteria	0	0.000216591
WOR-1	0	0.000216591
