# Supplementary material for: Microorganisms of Two Thermal Pools on Kunashir Island, Russia
Source: Biology (Basel). 2021 Sep 16;10(9):924. doi: 10.3390/biology10090924 (PMC8468003; doi:10.3390/biology10090924)
Supplement: Supplementary file 1 [file biology-10-00924-s001.zip › Supplementary_Table_S5.xlsx]

## Sheet: Лист1
Supplementary Table S5 - Assembly statistics for C01-C19 metagenomes
Statistics	C01	C02	C03	C04	C05	C06	C07	C08	C09	C10	C11	C12	C13	C14	C15	C16	C17	C18	C19
# contigs (> 0 bp)	135184	145674	196853	129949	186067	22030	94066	694716	567954	341748	350527	44354	97003	119453	180451	1459652	1011251	1520636	247092
# contigs (>= 1000 bp)	10583	15712	32762	14734	23529	1541	6996	9336	29149	10717	18202	5553	5477	3638	12892	106771	78698	86158	25045
# contigs (>= 5000 bp)	1611	2376	5031	2191	2831	469	774	480	2748	1594	1491	789	724	389	1282	9940	13228	12038	3249
# contigs (>= 10000 bp)	706	1111	2004	890	1182	274	287	106	1048	723	537	340	278	142	475	5265	6111	5530	1183
# contigs (>= 25000 bp)	200	326	431	256	417	92	82	12	260	216	112	101	69	33	94	2314	1802	2138	205
# contigs (>= 50000 bp)	63	93	89	84	157	29	31	0	70	73	28	35	18	7	16	1234	715	954	26
Largest contig	183945	894317	492991	220451	906601	229435	189387	46586	231347	255976	212499	308536	108799	119821	139279	2448824	1670764	808484	218160
Total length (> 0 bp)	66120033	101848177	178912153	90889129	145871362	18151294	42705537	118641214	212334418	87692523	124015758	35388735	34869787	27179444	72761965	918387223	692304942	855817869	138978772
Total length (>= 1000 bp)	41276761	64511598	119366782	55126756	85394347	10906897	22396033	19446949	83812495	42965764	48015012	21476518	18626785	10839039	36270535	460226118	374678588	382477122	79164580
Total length (>= 5000 bp)	23543065	38919083	64028121	30937861	46827166	8729979	10684424	4362150	35819475	25314840	17760713	12330319	9154597	4700462	14814060	293331558	252700253	247417149	36825561
Total length (>= 10000 bp)	17353612	30186684	43206133	22043605	35597098	7355548	7429573	1796162	24211132	19341049	11260247	9254125	6114716	3029620	9289290	261184098	203064612	202691266	22647378
Total length (>= 25000 bp)	9486399	18277316	19627538	12710144	23870261	4504750	4383701	402489	12489868	11613452	5024766	5659849	3041745	1413394	3696332	215715399	137948451	151035554	8014208
Total length (>= 50000 bp)	4975786	10334491	8116741	6919029	14991362	2293267	2669456	0	6076275	6700396	2224491	3380162	1296932	582634	1118147	177670592	101133816	109901832	2056742
N50	6787	8439	5760	6336	6324	19510	4539	2154	3718	7674	3105	7068	4848	3828	3523	19041	12398	12207	4430
N75	2465	2559	2351	2344	2155	6857	1931	1369	1736	2521	1630	2374	2180	1856	1743	2344	3231	2797	1993
L50	1112	1337	4221	1591	2092	135	882	2237	4173	970	3111	519	757	556	2083	2975	4699	4494	3836
L75	3782	5115	12662	5346	8362	375	2888	5138	12837	3595	8624	1925	2243	1609	5888	26095	20321	22763	10727
