# Supplementary material for: Microorganisms of Two Thermal Pools on Kunashir Island, Russia
Source: Biology (Basel). 2021 Sep 16;10(9):924. doi: 10.3390/biology10090924 (PMC8468003; doi:10.3390/biology10090924)
Supplement: Supplementary file 1 [file biology-10-00924-s001.zip › Supplementary_Table_S6.xlsx]

## Sheet: Лист1
Supplementary Table S6 - Statistics and taxonomy (SILVA) regarding recovered SSU rRNA gene sequences from C01-C19
OTU	Sequence	Mapped	Cov	DB hit	SILVA Taxonomy	% ID
C01-01	ACCGGTTGATCCTGCCGGAGGCCACTGCTATCGGGTTCCGACTAAGCCATGCGAGTCATGGGGTCGCAAGACACCGGCGCACGGCTCAGTAACACGCGGATAATCTATCCTCTGGTGGGGGATAACCTCGGGAAACTGAGGCTAATACCCCATAGATATTCAATGCTGGAAGGCTTGGATATCGAAAGCGCAAGCGCCAGAGGGTGAGTCTGCGGCCTATCAGGTAGTAGGTGGTGTAACGGACCACCTAGCCTAAGACGGGTACGGGCCTTGAGAGAGGGAGCCCGGAGATGGGTTCTGAGACACGAACCCAGGCCCTACGGGGCGCAGCAGGCGCGAAACCTTCGCACTGCGCGAAAGCGCGACGAGGGGAGCCCGAGTGCCTCTCCATTTCGGGGA…	751	4.034890	HQ395734.1.1406	Archaea;Thermoplasmatota;Thermoplasmata;A10;uncultured archaeon	99.8
C01-02	CTGAAGAGTTTGATCATGGCTCAGATTGAACGCTGGCGGCAGGCCTAACACATGCAAGTCGAGCGGATGAAAGGAGCTTGCTCCTGGATTCAGCGGCGGACGGGTGAGTAATGCCTAGGAATCTGCCTGGTAGTGGGGGACAACGTTTCGAAAGGAACGCTAATACCGCATACGTCCTACGGGAGAAAGCAGGGGACCTTCGGGCCTTGCGCTATCAGATGAGCCTAGGTCGGATTAGCTAGTTGGTGAGGTAATGGCTCACCAAGGCGACGATCCGTAACTGGTCTGAGAGGATGATCAGTCACACTGGAACTGAGACACGGTCCAGACTCCTACGGGAGGCAGCAGTGGGGAATATTGGACAATGGGCGAAAGCCTGATCCAGCCATGCCGCGTGTG…	679	3.269302	LT707063.4327120.4328660	Bacteria;Proteobacteria;Gammaproteobacteria;Pseudomonadales;Pseudomonadaceae;Pseudomonas;Pseudomonas sp. B10	99.9
C01-03	TTTGGAGAGTTTGATCCTGGCTCAGCGCGAACGTTGGCGGCGCGCCTAACACATGCAAGTCGTGGGGCAGCAGGCTACTACCTTCGGGTAGTAGTGCTGGCGACCGGCAAACGGGTGAGTAACGCGTAGCTTACCTACCCCAAGGTTGGGGATAACCATCCGAAAGGGTGGCTAATACCCAATAATGAGGAGACTCCAAAGCCCAAAAGGCGCCTTGGGATGGGGCTGCGTCCCATCAGCTAGTTGGTGAGGTAATGGCTCACCAAGGCTACGACGGGTAACCGGTCTGAGAGGATGATCGGTCACAGCGGGACTGAGACACGGCCCGCACCCCTACGGGGGGCAGCAGTGGGGAATATTGGGCAATGGCCGAAAGGCTGACCCAGCGACGCCGCGTGG…	525	2.259318	AM259502.1.1444	Bacteria;Aquificota;Aquificae;Hydrogenothermales;Hydrogenothermaceae;Sulfurihydrogenibium;Sulfurihydrogenibium rodmanii	100.0
C01-04	TTTGAAGAGTTTGATCCTGGCTCAGCGCGAACGCTGGCGGCATGCCTAACACATGCAAGTCGTACGGAGAGTGGGGCAACTCACTCTCAGTGGCAAACGGGTGAGTAACGCGTGAATAACCTGCCTTTGAGAAGGGGATAACTGTCCGAAAGGATAGCTAATACCCTATATTGCCTTTTGTCACTAAGGCAAAAGGTGAAAGCGAGGCTGTCAAAGGCTTCGGCTCAAAGAGGGGTTCGCGTCCTATCAGGTAGTTGGTGGGGTAATGGCCTACCAAGCCAATGACGGGTAGCTGGTCTTAGAGGATGATCAGCCACAGTGGGACTGAGACACGGCCCGCACCCCTACGGGGGGCAGCAGTGGGGAATCGTGGGCAATGGGCGCAAGCCTGACCCCGCA…	516	2.653481	CP002726.775700.777243	Bacteria;Aquificota;Aquificae;Aquificales;Hydrogenobaculaceae;Hydrogenobaculum;Hydrogenobaculum sp. 3684	99.7
C01-05	ATGGAGAGTTTGATCCTGGCTCAGGATGAACGCTAGCGGCAGGCCTAATACATGCAAGTCGGACGGGATTGAGGAGCTTGCTTCTCATGAGAGTGGCGCACGGGTGCGTAACACGTATGTAACCTACCTTGTTCAGGGGGATAGCCTCTCGAAAGAGAGATTAACACCGCATAAAATCAATTTATGGCATCATAGAATGATCAAATATTTATAGGAACAAGATGGGCATGCGGAACATTAGCTAGTTGGTAAGGTAACGGCTTACCAAGGCTACGATGTTTAGGGGATCTGAGAGGATGACCCCCCACACTGGTACTGAGACACGGACCAGACTCCTACGGGAGGCAGCAGTAAGGAATATTGGTCAATGGACGCAAGTCTGAACCAGCCATGCCGCGT…	428	2.901487	JX089330.1.1454	Bacteria;Bacteroidota;Bacteroidia;Sphingobacteriales;Sphingobacteriaceae;Mucilaginibacter;Mucilaginibacter carri	99.9
C01-06	TATAGAGTTTGATCCTGGCTCAGATTGAACGCTGGCGGCATGCCTTACACATGCAAGTCGAACGGCAGCGCGGGAGCAATCCTGGCGGCGAGTGGCGAACGGGTGAGTAATACATCGGAACGTGCCCAATCGTGGGGGATAACGCAGCGAAAGCTGTGCTAATACCGCATACGATCTACGGATGAAAGCAGGGGATCGCAAGACCTTGCGCGAATGGAGCGGCCGATGGCAGATTAGGTAGTTGGTGAGGTAAAGGCTCACCAAGCCTTCGATCTGTAGCTGGTCTGAGAGGACGACCAGCCACACTGGGACTGAGACACGGCCCAGACTCCTACGGGAGGCAGCAGTGGGGAATTTTGGACAATGGGCGAAAGCCTGATCCAGCCATGCCGCGTGCAG…	301	1.536898	CP023284.190362.191900	Bacteria;Proteobacteria;Gammaproteobacteria;Burkholderiales;Comamonadaceae;Variovorax;Variovorax boronicumulans	99.9
C01-07	CGGAGAGTTTGATCCTGGCTCAGGACAAACGCTGGCGGCGTGCCTAACACATGCAAGTCGGACGACAGGCGAGGAATCCGCAAGGAGGAATCGTGCTGAGTGGCGAACGGGTGAGTAAGACATGGGGACGTACCCTCAAGAGGGGGATAGCATTCCGAAAGGGATGGTAATACCCCGTAAGCTCGAGAGAGGGAAGGTGCAACAGCACCGCTTGAGGAGCGACTCATGGCCCATCAGTTAGTTGGTGAGGTAAAGGCCCACCAAGGCTATGACGGGTAGCTGGTCTGAGAGGATGGTCAGCCACACTGGGACTGAGACACGGCCCAGACTCCTACGGGAGGCAGCAGTGGGGAATTTTTCCCAATGGGCGAAAGCCTGAGGGAGCGACGCCGCGTGGAG…	255	2.108714	AB898788.1.1500	Bacteria;Thermotogota;Thermotogae;Mesoaciditogales;Mesoaciditogaceae;Mesoaciditoga;Athalassotoga saccharophila	99.1
C01-08	TACTGAGAGTTTGATCCTGGCTCAGAATGAACGCTGGCGGCGTGCCTAACACATGCAAGTCGTACGCGAAAGAAGGGCAACCTTCGAGTAAAGTGGCGCACGGGTGAGTAACACGTGGATAACCTGCCCCAAAGTCTGGGATAACGTGCCGAAAGGTGCGCTAATACCGGATACCTTTGTGCCTCACAAGAGGTATAAAGAAAGGAGGCCTCTGCTTGCAAGCTTTCGCTTTGGGATGGGTCCGCGGCCTATCAGGTAGTTGGTAGGGTAACGGCCTACCAAGCCTACGACGGGTAGCTGGTCTGAGAGGACGATCAGCCACATTGGGACTGAGACACGGCCCAGACTCCTACGGGAGGCAGCAGTGGGGAATATTGGGCAATGGGAGAAATCCTGACC…	67	0.737226	CP007051.1233750.1235317	Bacteria;Campilobacterota;Desulfurellia;Desulfurellales;Desulfurellaceae;Desulfurella;Desulfurella acetivorans A63	99.7
C02-01	TTTGGAGAGTTTGATCCTGGCTCAGCGCGAACGTTGGCGGCGCGCCTAACACATGCAAGTCGTGGGGCAGCAGGCTACTACCTTCGGGTAGTAGTGCTGGCGACCGGCAAACGGGTGAGTAACGCGTAGCTTACCTACCCCAAGGTTGGGGATAACCACCCGAAAGGGTGGCTAATACCCAATAATGAGGAGACTCCAAAGCCCAAAAGGCGCCTTGGGATGGGGCTGCGTCCCATCAGCTAGTTGGTGAGGTAATGGCTCACCAAGGCTACGACGGGTAACCGGTCTGAGAGGATGATCGGTCACAGCGGGACTGAGACACGGCCCGCACCCCTACGGGGGGCAGCAGTGGGGAATATTGGGCAATGGCCGAAAGGCTGACCCAGCGACGCCGCGTGG…	1417	2.336809	AM259502.1.1444	Bacteria;Aquificota;Aquificae;Hydrogenothermales;Hydrogenothermaceae;Sulfurihydrogenibium;Sulfurihydrogenibium rodmanii	99.9
C02-02	CTGAGGGTTTGATCCTGGCTCAGGGCGAACGCTAGCGGCGCGCCTAACACATGCAAGTCGTGCGGGAAAGGGCTTCGGCCCTAGTACCGCGGCAGACGGGTGAGTAACACGTGAGCAACCTGTCCCCGGGTCTGGGATAACCACCCGAAAGGGTGGCTAATACCGGATAAAGTCACCGGGCGCAAGCTCGGTGATGAAAGGGGGCCTCTGCATAGCAAGCTCCTGCCTGGGGAGGGGCTCGCGGCCCATCAGCTAGTTGGTGGGGTAACGGCCCACCAAGGCTATGACGGGTAGCCGGCCTGAGAGGGTGGTCGGCCACACGGGCACTGAGACACGGGCCCGACTCCTACGGGAGGCAGCAGTGGGGAATCTTGGGCAATGGGCGAAAGCCTGACCCAG…	1380	1.674308	EF554596.1.1464	Bacteria;Desulfobacterota;Thermodesulfobacteria;Thermodesulfobacteriales;Thermodesulfobacteriaceae;Caldimicrobium;Caldimicrobium rimae	99.9
C02-03	AGAGGGTATGATCCCGGCTCAGGGCGAACGCTGGCGGCGTGCCTAACACATGCAAGTCGTGCGACGGCCCGCCCCAAAAGGGCGGGTACGGAGCGGCAGACGGGTGAGTAACACGTAGCTAACCTGCCCGCCCGACGGGGATAACCCTCCGAAAGGGGGGCTAATACCCGATGGTCTTCCGGGGGCGCCAGCCTCCGGAAGTAAAGGCGCTGGGCGACCGGCGCCGCGGGCGGAGGGGGCTGCGGCCCATCAGCTAGTTGGTGGGGTAATGGCCCACCAAGGCGATGACGGGTAGGGGGCCTGAGAGGGTGGCCCCCCACATGGGGACTGAGACACGGCCCCGACTCCTACGGGAGGCAGCAGTGGGGAATCTTGGGCAATGCCCGCAAGGGTGACCCA…	1303	1.145270	KM221309.1.1527	Bacteria;Acetothermia;Acetothermiia;uncultured bacterium	96.7
C02-04	CTCCTGGAATGGGTCCTCGCTGAAAGGGCGTCTAGACCATGCTTCTAGACGCTGCCCAAGGATGGGGCCGCGGCCGATCAGGTTGTTGGTGAGGTAACGGCTCACCAAGCCTAAGACCGGTACGGGCCGTGAGAGCGGGAGCCCGGAGATGGACACTGAGACAAGGGTCCAGGCCCTACGGGGCGCAGCAGTCGCGAAACCTCCGCAATACGCGAAAGCGTGACGGGGCCACCCCGAGTGCCGTCCGCTGAGGACGGCTTTTCCCCAGTGTAGACAGCTGGGGGAATAAGGGGAGGGCAAGTCGGGTGTCAGCCGCCGCGGTAATACCCGCTCCCCGAGTGGTGGGGACGCTTATTGGGCCTAAAGCATCCGTAGCCGGCTGGACAAGTCCCCTGTTAA…	726	0.877365	FJ638517.1.1349	Archaea;Crenarchaeota;Bathyarchaeia;uncultured archaeon	99.1
C02-05	CCGGTTGATCCTGCCGGAGGGAACCCCTATCGGGTTCAGACTAAGCCATGCGAGTCGGCTGGGGGCACTTGCCCCTGGCGGCGCACGGCTCAGTAATACGCGGTCAACCTACCCTGGGGACCGGGATAACCTCGGGAAACTGAGGCTAATCCCGGATGGGTGTAGGGTGCTGAAATGCCCCTACGCCGAAAGTAGGCGGGAAATGGACCGCTGAGGCCCCAGGATGGGACCGCGGCCTATCAGGTAGTAGGTGGGGTAACGGCCCACCTAGCCTACGACGGGTACGGGCCCTGAGAGGGGGAGCCCGGAGATGGGCACTGAGACAAGGGTCTAGGCCCTAAGGGGCGCAGCAGGCGCGAAGATTCCGCAATGCCCGAAAGGGCGACGGAGTGAACCCGA…	490	0.621538	HQ395726.1.1431	Archaea;Korarchaeota;Korarchaeia;Korarchaeales;Korarchaeaceae;Candidatus Korarchaeum;uncultured korarchaeote	99.9
C02-06	TGAAGAGTTTGATCCTGGCTCAGATTGAACGCTGGCGGCATGCCTAACACATGCAAGTCGAACGGAACTAACTTCGGTTAGTTTAGTGGCGGACGGGTGAGTAACGCATGGGAATCTGCCCTTAGGTGGGGGATAACGTTGGGAAACTAACGCTAATACCGCATAACCTCTTCGGAGCAAAGCGTGGGATCTTCGGACCACGTGCCAAAGGATGAGCCCATGTCTGATTAGCTAGTTGGTGAGGTAATGGCTCACCAAGGCAACGATCAGTAGCCGGCCTGAGAGGGTGTACGGCCACACTGGGACTGAGACACGGCCCAGACTCCTACGGGAGGCAGCAGTGGGGAATATTGGACAATGGGCGAAAGCCTGATCCAGCAATGCCGCGTGTGTGAAGAA…	399	1.030960	LN680051.1.1455	Bacteria;Proteobacteria;Gammaproteobacteria;Halothiobacillales;Halothiobacillaceae;Halothiobacillus;uncultured bacterium	99.2
C02-07	TGACGAGTGGCGGACGGGTGAGTAATGCGTAGGAATCTGTCTTTGAGTGGGGGACAACCCAGGGAAACTTGGGCTAATACCGCATAAGCCCTGAGGGGGAAAGCGGGGGATCTTCGGACCTCGCGCTGGAAGAGGAGCCTACGTCTGATTAGCTAGTTGGTAGGGTAAAGGCCTACCAAGGCGACGATCGGTAGCTGGTCTGAGAGGACGACCAGCCACACTGGGACTGAGACACGGCCCAGACTCCTACGGGAGGCAGCAGTGGGGAATTTTTCGCAATGGGGGCAACCCTGACGAAGCAATGCCGCGTGGATGAAGAAGGCCTTCGGGTTGTAAAGTCCTTTCGTGGGGGACGAAAAGGTGGTTCCTAATACGAGCTGCTGTTGACGTGAACCCAAG…	396	0.870494	EF446249.1.1489	Bacteria;Proteobacteria;Gammaproteobacteria;Acidithiobacillales;Acidithiobacillaceae;Acidithiobacillus;uncultured bacterium	98.7
C02-08	CTGGAGAGTTTGATGGTGGCTCAGGGCGAACGCTGGCGGCGTGGATAAGGCATGCAAGTCGAGCGCAGGCTTGCCTGTGGGTTCTGCCTACAGGCAGGTGCTGAGCGGCGAACGGGCGAGTAACGCGTGCCTAACCTACCCCGGAGACCGGGATAACCCTGGGAAACTGGGGCTAATACCGGATACGCTCCCTCGTCGCATGGCGGGGGAGGAAAGGTGTCCGTTCCGAAAGGGCGGATGCCGCTCCGGGATGGGGGCGCGTCCCATCAGGTAGTTGGTGGGGTAACGGCCCACCAAGCCTATGACGGGTAGCCGGCCTGAGAGGGTGGCCGGCCGCACCGGGACTGAGACACGGCCCGGACCCCTACGGGGGGCAGCAGCCGAGGATCTTGGGCAATG…	264	0.437075	AWNZ01000028.5500.7107	Bacteria;Fervidibacteria;Candidatus Fervidibacter sacchari JGI OTU-1	96.7
C02-09	TATAGAGTTTGATCCTGGCTCAGATTGAACGCTAGCGGCATGCTTTACACATGCAAGTCGAACGGCAGCGCGGGGCAACCTGGCGGCGAGTGGCGAACGGGTGAGTAATACATCGGAACGTACCCTGTGATGGGGGATAACCACGCGAAAGCGTGACTAATACCGCATACGACCCAAGGGTGAAAGTGGGGGATCGCAAGACCTCACGTCATAGGAGCGGCCGATGGCGGATTAGCTAGTTGGTGAGGTAAAGGCTCACCAAGCCGACGATCTGTAGCTGGTCTGAGAGGACGACCAGCCACACTGGGACTGAGACACGGCCCAGACTCCTACGGGAGGCAGCAGTGGGGAATTTTGGACAATGGGCGAAAGCCTGATCCAGCAATGCCGCGTGCAGGA…	174	0.657321	KX509057.1.1494	Bacteria;Proteobacteria;Gammaproteobacteria;Burkholderiales;Comamonadaceae;Delftia;uncultured bacterium	93.9
C03-01	ATGAAGAGTTTGATCCTGGCTCAGGACGAACGCTGGCGGCGTGCCTAATGCATGCAAGTCGTACGCACGCGCTTCGGCGCGTGAGTGGCGCACGGCTGAGTAACACGTGGGAACCCGCCCTCCGGTGGGGGATAACGCGACGAAAGTCGCGCTAATCCCGCATACGTCCGCAAGGGGAAAGCGCTTCGGCGCGCCGGAGGAGGGGCCTGCGGCCCATCAGGTGGTTGGTGGGGTAACGGCCTACCAAGCCGATGACGGGTAGCTGGTCTGGGAGGATGACCAGCCAGACTGGGACTGAGACACGGCCCAGACTCCTACGGGAGGCAGCAGCAAGGAATTTTCGGCAATGGGCGCAAGCCTGACCGAGCAACGCCGCGTGCGGGATGACGGCCTTCGGGT…	954	4.448005	CP000804.3886210.3887678	Bacteria;Chloroflexi;Chloroflexia;Chloroflexales;Roseiflexaceae;Roseiflexus;Roseiflexus castenholzii DSM 13941	99.4
C03-02	TTCGGAGAGTTTGATCCTGGCTCAGGATGAACGCTGGCGGCGTGCCTTACACATGCAAGTCGAGCGGAGAAGATTTCCTGTGGCAACACAGGAGTCTTCTTAGCGGCAAACGGGTGAGTAATGGATGAGTAACCTACCCTGTAGACGGGGATAGCCATCCGAAAGGATGGGTAATACCCGATAATGTTGGAGAACTTCGGTTCTCTAAAGAAAGGTGGCGCAAGCTACCGCTTCAGGATGGGCTCATCTCCTATCAGCTAGTTGGTGAGGTAACGGCTCACCAAGGCTATGACGGGTAGCTGGCCTGAGAGGGTGGTCAGCCACATTGGGACTGAGACACGGCCCAGACTCCTACGGGAGGCAGCAGTGGGGAATCTTGGTCAATGGGCGAAAGCCTGA…	446	2.785305	AP012051.541386.542944	Bacteria;Caldisericota;Caldisericia;Caldisericales;Caldisericaceae;Caldisericum;Caldisericum exile AZM16c01	98.9
C03-03	GAGGGTGGTCGGCCACACGGGCACTGAGACACGGGCCCGACTCCTACGGGAGGCAGCAGTGGGGAATCTTGGGCAATGGGCGAAAGCCTGACCCAGCGACGCCGCGTGGGGGAAGAAGGCCTTCGGGTCGTAAACCCCTGTTCTGGGGGAAGAACCCTGAGCGGGTTAATAGCCCGTTCAGGCTGACGGTACCCCAGGAGAAAGCCACGGCTAACTGCGTGCCAGCAGCCGCGGTAATACGCAGGTGGCGAGCGTTGCCCGGAATCACTGGGCGTAAAGGGTGCGTAGGCGGCAGGGCAAGTCGCGGGTTAAAGCCCGGGGCTCAACCCCGGAAGGGCCTGCGATACTGCCTTGCTTGAGGGCCGGAGAGGCTGGCGGAATTCCCGGTGTAGGGGTGAA…	414	2.485471	EF554596.1.1464	Bacteria;Desulfobacterota;Thermodesulfobacteria;Thermodesulfobacteriales;Thermodesulfobacteriaceae;Caldimicrobium;Caldimicrobium rimae	99.6
C03-04	CGGAGAGTTTGATCGTGGCTCAGGATGAACGCTGGCGGCGTGCCTAATACATGCAAGTCGAGCGATGAGGCCCTTCGGGGCACATCAGCGGCGAACGGGTGAGTAACACGTGGGTGACCTGCCCCGAAGAGGGGGATAACCCCGGGAAACTGGGGCTAATACCCCATAGGCTGGGCGATTCGGTTCGTCCAGTAAAGCCGCAAGGCGCTTCGGGAGGGGCCCGCGGCCCATCAGCTTGTTGGTAGGGTAACGGCCTACCAAGGCGATGACGGGTAGGGGGCGTGAGAGCGCGGCCCCCCACACTGGCACTGAGACACGGGCCAGACTCCTACGGGAGGCAGCAGTAAGGAATATTGCCCAATGGGCGAAAGCCTGAGGCAGCGACGCCGCGTGGGCGAT…	412	2.227454	AF027032.1.1420	Bacteria;Chloroflexi;Anaerolineae;SBR1031;unidentified green non-sulfur bacterium OPB11	98.9
C03-05	TTTGGAGAGTTTGATCCTGGCTCAGCGCGAACGTTGGCGGCGCGCCTAACACATGCAAGTCGTGGGGCAGCAGGCTACTACCTTCGGGTAGTAGTGCTGGCGACCGGCAAACGGGTGAGTAACGCGTAGCTTACCTACCCCAAGGTTGGGGATAACCATCCGAAAGGGTGGCTAATACCCAATAATGAGGAGACTCCAAAGCCCAAAAGGCGCCTTGGGATGGGGCTGCGTCCCATCAGCTAGTTGGTGAGGTAATGGCTCACCAAGGCTACGACGGGTAACCGGTCTGAGAGGATGATCGGTCACAGCGGGACTGAGACACGGCCCGCACCCCTACGGGGGGCAGCAGTGGGGAATATTGGGCAATGGCCGAAAGGCTGACCCAGCGACGCCGCGTGG…	362	1.836518	AM259502.1.1444	Bacteria;Aquificota;Aquificae;Hydrogenothermales;Hydrogenothermaceae;Sulfurihydrogenibium;Sulfurihydrogenibium rodmanii	99.9
C03-06	TTGGAGAGTTTGATCCTGGCTCAGGATGAACGCTGGCGGCGTGCCTAATGCATGCAAGTCGAGCGGCAACAGATCCTTACCTCGGTAAGGATGCTGGCGAGCGGCAAACGGGTGAGTAATACATGGGTAACCTACCCTAAAGAAGGGGATACTCCACCGAAAGGTGGCTCAATACCCTATAATCTTTAGAAAGGAAGCTTTCTAAAGTAAAGGTGGTGAGGTAACTTACTACCACTTTAGGATGGGCTCATGGCCTATCAGCTAGTTGGTGAGATAAAAGCCCACCAAGGCAAAGACGGGTAGCTGGCCTGAGAGGGTGATCAGCCACATTGGGACTGAGACACGGCCCAAACTCCTACGGGAGGCAGCAGCAGGGAATATTGGGCAATGAGCGAAAGC…	332	2.270823	FJ638586.1.1423	Bacteria;Caldisericota;Caldisericia;Caldisericales;TTA-B1;uncultured bacterium	98.9
C03-07	CTCCGGTTGATCCTGCCGGACCCCACTGCTATCGGGATGAGACTAAGACATGCTAGTCGTGCACCTCCAGGCCACGGTGGAGGCGCGGCGCACAGCTCAGTAACACGTGGCTAACCTACCCTTGGGACGGAAATAACCCCGGGAAACTGGGGCTAATTTCCGATAGGTGAAGATTCCTGGAATGGATCTTCGCCGAAAAGGCGTCTAGACCATGCTTCTAGGCGCTGCCCAAGGATGGGGCCGCGGCCGATCAGGTTGTTGGTGAGGTAACGGCTCACCAAGCCTATAACCGGTACGGGCCGTGGGAGCGGTAGCCCGGAGATGGGCACTGAGACAAGGGCCCAGGCCCTACGGGGCGCAGCAGTCGCGAAACCTCCGCAATACGCGAAAGCGTGACGG…	230	1.149351	KX213924.1.1378	Archaea;Crenarchaeota;Bathyarchaeia;uncultured archaeon	98.5
C03-08	TACGACTGGCGCACGGGTGAGTAACGCGTAGGTAACCTACCCCTACCCCTGACATAACACCGAGAAATCGGTGCTAATATCAGATGAGGAGCCGAAAGGCTTCAAAGGGGCAACCCGGGTAGGGATGGGCCTGCGTCCGATTAGGTAGTTGGTAGGGTAAAAGCCTACCAAGCCGACGATCGGTAGCTGGCCTGAGAGGGTGGTCAGCCACACTGGGACTGAGACACGGCCCAGACTCCTACGGGAGGCAGCAGTGAGGAATATTGGGCAATGGGCGAAAGCCTGACCCAGCGACGCCGCGTGTGGGATGACGGAGCTCTGCTTCGTAAACCACTGTCGGAGGGGAAGAAAAGCTCCCACGGGGAGCTGGGACTGTACCCTCAGAGGAAGGATCGGCTA…	185	1.713089	AF402977.1.1419	Bacteria;Bacteroidota;Kapabacteria;Kapabacteriales;uncultured Bacteroidetes/Chlorobi group bacterium	98.0
C03-09	TACTGAGAGTTTGATCCTGGCTCAGAATGAACGCTGGCGGCGTGCCTAACACATGCAAGTCGTACGCGAAAGAAGGGCAACCTTCGAGTAAAGTGGCGCACGGGTGAGTAACACGTGGATAACCTGCCCCAAAGTCTGGGATAACGTGCCGAAAGGTGCGCTAATACCGGATACCTTTGTGCCTCACAAGAGGTATAAAGAAAGGAGGCCTCTGCTTGCAAGCTTTCGCTTTGGGATGGGTCCGCGGCCTATCAGGTAGTTGGTAGGGTAACGGCCTACCAAGCCTACGACGGGTAGCTGGTCTGAGAGGACGATCAGCCACATTGGGACTGAGACACGGCCCAGACTCCTACGGGAGGCAGCAGTGGGGAATATTGGGCAATGGGAGAAATCCTGACC…	86	0.903581	CP007051.1233750.1235317	Bacteria;Campilobacterota;Desulfurellia;Desulfurellales;Desulfurellaceae;Desulfurella;Desulfurella acetivorans A63	99.9
C03-10	AGGGTGGTCAGCCGGACTGGGACTGAGACACGGCCCAGACTCCTACGGGAGGCAGCAGGGCGGAATCTTGCGCAATGCCCGAAAGGGTGACGCAGCGACGCCGCGTGAGGGATGAAGCCCTTCGGGGTGTAAACCTCTTTTGCAGGGGAAGAAGTTCTGACGGTACCCTGCGAATAAGTCCCGGCCAATTACGTGCCAGCAGCCGCGGTAAAACGTGAGGGGCGAACGTTGTCCGGAATCACTGGGCGTAAAGGGTACGCAGGCGGTGGAGAAAGTCGGGTGTGAAAGCCTCAGGCTTAACCTGAGGGGGACGCTCGATACTTCTCCACTTGAGGAAGGGAGAGGGAGGTGGAATTCCCGGTGTAGCGGTGAAATGCGCAGATATCGGGAGGAACACCA…	59	0.579741	FJ469328.1.1254	Bacteria;Firmicutes;Thermacetogenia;Thermacetogeniales;Thermacetogeniaceae;uncultured;uncultured bacterium	83.0
C05-01	ATGTAGAGTTTGATCCTGGCTCAGGACGAACGCTGGCGGCGTGCCTAATGCATGCAAGTCGAACGCAGCGGCCGAGTGCCGGCTGCGTGGCGAACGGCTGAGGAACACGTGGGTAACCACCCCCGGAGTGGGGGATACCCCGTCGAAAGACGGGACAATCCCGCATACGCTCTACGGAGGAAAGCCGCAAGGCGCTCCGGGACGGGCCTGCGGCCCATCAGGTAGTTGGTGTGGTAATGGCGCACCAAGCCAGTGACGGGTACCCGGTCTGAGAGGACGGCCGGGCAGACTGGGACTGCGACACGGCCCAGACTCCTACGGGAGGCAGCAGCAAGGAATTTTCCCCAATGGGCACACGCCTGAGGGAGCAACGCCGCGTGGAGGACGACGGCCTTCGGG…	13877	62.520883	LC377254.1.1408	Bacteria;Chloroflexi;Chloroflexia;Chloroflexales;Chloroflexaceae;Chloroflexus;Chloroflexus aggregans	99.8
C05-02	AATGGAGAGTTTGATCCTGGCTCAGGATGAACGCTGGCGGTCTGCTTAACACATGCAAGTCGAACGAGCACTTCGGTGCTAGTGGCGGACGGGTGAGTAACACGTGAGAATCTACCCTCAGGAGGGGGATAACGGCTGGAAACGGCCGCTAATACCCCATATGCCGCAAGGTGAAATCTTTTTTGGCCTGAGGATGAGCTCGCGGTGGATTAGCTAGTTGGTGGGGTAATGGCCTACCAAGGCGACGATCCATAGCTGGTCTGAGAGGATGATCAGCCACACTGGGACTGAGACACGGCCCAGACTCCTACGGGAGGCAGCAGTGGGGAATTTTCCGCAATGGGCGAAAGCCTGACGGAGCAAGACCGCGTGAGGGATGAAGGCCTTTGGGTTGTAAAC…	5869	27.214208	CP006735.1638218.1639723	Bacteria;Cyanobacteria;Cyanobacteriia;Thermosynechococcales;Thermosynechococcaceae;Thermosynechococcus BP-1;Thermosynechococcus sp. NK55a	100.0
C05-03	TTACGGAGAGTTTGATCCTGGCTCAGGATGAACGCTGGCGGCGTGCCTAATACATGCAAGTCGAACGGGGATGCAGCAATGTATCCTAGTGGCGACCGGGTGCGTAACACGTAGCTGACCTGCCCTTCAGCGGGGGATAACATGCCGAAAGGCGTGCTAATACCGCATGCACTGGAGGTGACTAGATAGCCTTCAGGAAACTTCCGAGGCTGAAGGAGGGGGCTGCGGCTCATCAGGTAGTTGGTGAGGTAACGGCTCACCAAGCCGACGACGAGTAGGGGGCCTGAGAGGGTGACCCCCCACACTGGAACTGACACACGGTCCAGACTCCTACGGGAGGCAGCAGTAAGGAATATTGGGCAATGGGCGCAAGCCTGACCCAGCAACGCCGCGTGGAGG…	3614	14.035734	KU382118.1.1414	Bacteria;Chloroflexi;Anaerolineae;SBR1031;uncultured bacterium	96.3
C05-04	TCGAGAGTTTGATCCTGGCTCAGAATCAACGCTGGCGGCGTGCCTCAGACATGCAAGTCGAACGGTTAAGACTCCCTTCGGGGAGTGTATAAAGTGGCGCACGGGTGAGTAACACGTGGGTAATCTACCTTCGGGTGGGGGATAACCCGCCGAAAGGCGGGCTAATACCGCATAATGCAGCGGCACCGAATGGTGACAGTTGTTAAAGGAGCAATCCGCCTGAAGAGGAGCCCGCGGCCGATTAGCTAGTTGGTAGGGTAATGGCCTACCAAGGCGACGATCGGTAGCCGGCCTGAGAGGGCGGCCGGCCACACTGGCACTGAAACACGGGCCAGACTCCTACGGGAGGCAGCAGTCGGGAATTTTGGGCAATGGGCGAAAGCCTGACCCAGCAACGCC…	1712	8.129800	HM448257.1.1423	Bacteria;Acidobacteriota;Blastocatellia;Chloracidobacteriales;Chloracidobacteriaceae;Chloracidobacterium;uncultured Acidobacteria bacterium	97.9
C05-05	AGGAGAGTTTGATCCTGGCTCAGGGTGAACGCTAGCGGCGGGCCTAACACATGCAAGTCGTGCGGAGGGGGCAACCCCTCAGCGGCGGACGGGTGCGTAACACGTAGGTAACCTGCCCCCAGGAGGGGGATAACCCTGGGAAACCAGGGCTAATACCCCATAAAGCAAGGGCACCGCATGGTGGGCTTGCTAAAGCCGAAAGGCGCCTGGGGAGGGGCCTGCGGCCGATTAGCTAGTTGGTAGGGTAACGGCCTACCAAGGCGATGATCGGTAGCTGGTCTGAGAGGACGGCCAGCCACAGGGACACTGAGACACGGGTCCCACTCCTACGGGAGGCAGCAGTGGGGAATATTGGGCAATGGGCGAAAGCCTGACCCAGCCACGCCGCGTGCCGGATGA…	1680	6.081506	CP001807.187227.188754	Bacteria;Bacteroidota;Rhodothermia;Rhodothermales;Rhodothermaceae;Rhodothermus;Rhodothermus marinus DSM 4252	79.2
C05-06	TATTGGAGAGTTTGATCCTGGCTCAGGGTGAACGCTGGCGGCGTGCCTAAGACATGCAAGTCGGGCGGGCCGTGGGGTTTCTCACGGTCAGCGGCGGACGGGTGAGTAACGCGTGGGTGACCTACCCGGAAGAGGGGGACAACCTGGGGAAACCTAGGCTAATCCCCCATGTGGACACGTCCTGTGGGGCGTGTTTAAAGGGTGACGAGCCCGCTTCCGGATGGGCCCGCGTCCCATCAGCTAGTTGGTGGGGTAAGAGCCCACCAAGGCGACGACGGGTAGCCGGTCTGAGAGGATGGCCGGCCACAGGGGCACTGAGACACGGGCCCCACTCCTACGGGAGGCAGCAGTTAGGAATCTTCCGCAATGGACGGAAGTCTGACGGAGCGACGCCGCTTG…	1199	3.920252	Y18407.1.1472	Bacteria;Deinococcota;Deinococci;Thermales;Thermaceae;Thermus;Thermus igniterrae	99.7
C05-07	GTTGGAGAGTTTGATCCTGGCTCAGGGTGAACGCTGGCGGTATGCCTAAGACATGCAAGTCGAACGGGCTGTTTTTGCAGCCAGTGGCGGACGGGTGAGTAACACGTAGGTGACCTACCCCAAAGTCTGGGACAACCAGGAGAAATCCTGGCTAATCCCGGATGTGGACACATCCTGTGGGGTGTGTTTAAAGCTCCGGCGCTTTGGGATGGGCCTGCGGCGCATCAGGTAGTTGGTGGGGTAATGGCCCACCAAGCCGACGACGCGTAGCTGGTCTGAGAGGACGGCCAGCCACAGGGGTACTGAGACACGGACCCCACTCCTACGGGAGGCAGCAGTTAGGAATCTTCCGCAATGGGCGAAAGCCTGACGGAGCGATACCGCTTGAAGGAGGAAGCC…	1101	4.848764	KY608080.1.1512	Bacteria;Deinococcota;Deinococci;Thermales;Thermaceae;Meiothermus;Meiothermus luteus	99.7
C05-08	AACGGAGAGTTTGATCCTGGCTCAGAGCGAACGCTGGCGGCGCGTTTTAAACATGCAAGTCGAGCGGCAGCGGGGGCTTCGGCCTGCCGGCGAGCGGCGAACGGGTGAGTAACACGTAAGTGACCTGCCCTCAGGTGGGGGATAACCAGCCGAAAGGTTGGCTAATACCGCATAAAGTCCTATGGCATGGTGGCTGTAGGATGAAAGCCGAGAGGCGCCTGGGGAGGGGCTTGCGGCCGATTAGCTAGTTGGTGGGGTAAAGGCTCACCAAGGCGACGATCGGTAGCCGGCCTGAGAGGGTGGTCGGCCACACTGGGACTGGGACACGGCCCAGACTCCTACGGGAGGCAGCAGTTAAGAATCTTGCGCAATGGGCGAAAGCCTGACGCAGCGACGCCG…	859	3.270733	FJ710672.1.1467	Bacteria;Spirochaetota;Leptospirae;Leptospirales;Leptospiraceae;Leptonema;uncultured bacterium	85.0
C05-09	TTACGGAGAGTTTGATCCTGGCTCAGGATGAACGCTGGCGGCGTGCCTAACCCATGCAAGTCGAACGCTCCCGCAAGGGAGAGTGGCGGACGGGTGAGTAACACGTAGAAATCTACCTCGCCGGAGGGAATAACCCCTCGAAAGAGAGGCTAATACCCAAAAGGATCCGCAAGGATCAGAGTCCGCAAGGGCCTGGCGAGAGGAGTCTGCGGCCCATCAGCTTGTTGGTGGGGTAATGGCCTACCAAGGCTACGACGGGTAGGGGGTCTGAGAGGATGATCCCCCACACTGGAACTGAAACACGGTCCAGACGCCTACGGGTGGCAGCAGGGAGGAATATTGGACAATGGGGGAAACCCTGATCCAGCAACGCCGCGTGAGGGATGAAGACCTTCGGGT…	725	3.279007	KC831437.1.1444	Bacteria;Chloroflexi;Anaerolineae;RBG-13-54-9;uncultured bacterium	97.4
C05-10	CTTCAGAGTTTGATCCTGGCTCAGGGTGAACGCTGGCGGCGTGGATGAGGCATGCAAGTGAAACGGTCGGTGAAGCTTCGGCTTTGCCGGCAGTCGCGAACGAGGTAGTAACACGTAGGTAACCTACCCCACACTCGGGAATAACCAGCCGAAAGGTTGGCTAATACCCGATGGTCTCGTCAAACTTCGGTTTGGCGAGTAAAGCTCTGGCGGTGTGGGAGGGGCCTGCGGGCTATCAGCTAGTTGGTAGGGTAATGGCCTACCAAGGCGATGACGGCTAGGGGAGGTGAGAGCCTGACCCCCACCGAGGGCACTGAGACACGGGCCCTACTCCTACGGGAGGCAGCAGCCGAGAATATTCCGCAATGGGCGAAAGCCTGACGGAGCGACGCCGCGTGG…	536	2.593361	KJ817567.1.1422	Bacteria;Patescibacteria;Parcubacteria;Candidatus Kaiserbacteria;uncultured bacterium	80.3
C05-11	TCGGAGAGTTTGATCCTGGCTCAGAACGAACGTTGGCGGCGTGGATTAGGCATGCAAGTCGTGCGCGAAAGTGGTAGCAATACCACGAGTAGAGCGGCGAACTGGTGAGTACAAGGTGACTAACGTACCCCTCAGTGGGGGATAACCCGCCGAAAGGCGGGCTAATACCGCATGATCTCCCGGGTACCCCGGTATCCGGGAGCAAAGCAGCAATGCGCTGAGGGATCGGGTCACCTCCCATTAGCTAGTTGGTAGGGTAACGGCCTACCAAGGCTACGATGGGTAGCTGGTCTGAGAGGATGGTCAGCCACACTGGGACTGAGATACGGCCCAGACTCCTACGGGGGGCAGCAGTCTAGAGGCTTCGGCAATGCCCGAAAGGGTGACCGAGCGACGCCG…	449	2.021937	CP030759.3168890.3170370	Bacteria;Sumerlaeota;Sumerlaeia;Sumerlaeales;Sumerlaeaceae;Sumerlaea;Candidatus Sumerlaea chitinovorans	100.0
C05-12	ATGAAGAGTTTGATCCTGGCTCAGGATGAACGCTAGCGGCAGGCCTAATACATGCAAGCCGAGGGATGTCAGTGTAGCAATACACTGATGACCGGCGGACGGGTGCGTAACGCGTACGTAACCTACCCTATACAGGAGGATAGCCCTCGGAAACGAGGATTAATACTCCATAATAATACTGCAAGGCATCTTGTAGTATTTAAAGCCTTAGCGGTATAGGATGGGCGTGCGTCCGATTAGCTAGTTGGTGGGGTAATGGCCCACCAAGGCAATGATCGGTAGGGGTTCTGAGAGGAAGGTCCCCCACACGGGCACTGAGACACGGGCCCGACTCCTACGGGAGGCAGCAGTAAGGAATATTGGACAATGGGTGAAAGCCTGATCCAGCCATGCCGCGTG…	448	2.038013	JQ183078.1.1496	Bacteria;Bacteroidota;Bacteroidia;Sphingobacteriales;env.OPS 17;uncultured bacterium	92.3
C05-13	CTGAAGAGTTTGATCCTGGCTCAGCGCGAACGCTGGCGGCGTGCCTAACACATGCAAGTCGTGCGGGGTGGCTCTGCCACCCAGCGGCAAACGGGTGAGTAACACGTGAGTAACCTGCCCTCAGGAAGGGGATAACCCTCCGAAAGGGGGGCTAATACCCTATAATGCCTGGGACCACTAAGGTCTTCAGGCCAAAGGTGGCCTCTGCTCTGCATGCTACCGCCTGAGGAGGGGCTCGCGGCCCATCAGGTAGTTGGTGGGGTAACGGCCTACCAAGCCTATGACGGGTAGCCGGCCTGAGAGGGTGTCCGGCCACAGTGGGACTGAGACACGGCCCACACCCCTACGGGGGGCAGCAGTGGGGAATCGTGGGCAATGGGCGAAAGCCTGACCCCGCGA…	329	1.717236	AY082371.1.1582	Bacteria;Aquificota;Aquificae;Aquificales;Aquificaceae;Hydrogenobacter;uncultured Bacillus sp.	96.7
C05-14	ACGGAGAGTTTGATCCTGGCTCAGGGCGAACGCTGGCGGCGTGCCTTAGACATGCAAGTCGAGCGGTAGGCGTTCCTTCGGGGGCGCCGAGAGCGGCGAACGGCGGAGTAACACGTGGGTAACCTGCCCCGAAGACTGGGATAACTCGGGGAAACTCGGGCTAATACCGGATGTGGATGCTTTGGCTTTGGCTGAGGCATCTAAAGGGTTTTCCGCTTCGGGATGGGCCCGCGGCCTATCAGGTAGTTGGTGAGGTAACGGCTCACCAAGCCTACGACGGGTAGCCGGTCTGAGAGGATGATCGGCCCGAGGGGCACTGAGACACGGGCCCCACTCCTACGGGAGGCAGCAGTCGGGAATTTTGGGCAATGGGCGCAAGCCTGACCCAGCGACGCCGCG…	327	1.516285	MH938165.1.1515	Bacteria;Armatimonadota;uncultured;uncultured Firmicutes bacterium	97.7
C05-15	CCACTCCAAGATAAGCCTGCGTCCGATTAGCTAGTTGGTAGGGTAATGGCCTACCAAGGCGACGATCGGTAGCTGGTCTGAGAGGATGATCAGCCACACTGGGACTGAGACACGGCCCAGACTCCTACGGGAGGCAGCAGTGAGGAATATTGGGCAATGGGCGCAAGCCTGACCCAGCGACGCCGCGTGTGGGATGACAGGGCTCTGCCTTGTAAACCACTGTCGGGTGGGACGAAAAGCGAGCTACGGCTCGCCGGGACGGTACCACCAGAGGAAGGGTCGGCTAACTACGTGCCAGCAGCCGCGGTAATACGTAGGACCCAAGCGTTATCCGGATTCACTGGGTGTAAAGGGTGTGTAGGCGGGCGTGCGCGTCTGGGGTGAAAGGTTCCGGCTCAA…	325	1.524985	AP011722.20567.22062	Bacteria;Bacteroidota;Kapabacteria;Kapabacteriales;uncultured Bacteroidetes bacterium	98.4
C05-16	TTTTGAGAGTTTGATCCTGGCTCAGGATTAACGCTAGCGACGTGCCTAAGGTATGCAAGTCGAACGGTTCTTTCTTGACCGTAAGGAATAGAAAGAACAGTGGCGAACGGCTGAGTAATACACAAGAACATACCTCAAACCCTGGTATAGTACAACGAAAGTTGTAGTAAAACCAGATAGTCCTGAAAAGGTAAAACTGCGGTGGTTTGAGATTGGCTTGTGGCCTATCAGATAGTTGGTGGGGTAACGGCCTACCAAGTCTATGACGGGTAGCTGGTCTGAGAGGACGGACAGCCAGACTGGGACTGAGACACGGCCCAGACTCCTACGGGAGGCAGCAACTAGGAATTATGCGCAATGGCCGAAAGGCTGACGCTGCGACGTCGCGTGGAGGATGAA…	299	1.502683	JN245740.1.1473	Bacteria;Patescibacteria;Dojkabacteria;uncultured bacterium	84.5
C05-17	GCTTTACACATGCAAGTCGAACGGCAGCGGTCCCTTTTGGGAGCCGGCGAGTGGCGAACGGGTGAGTAATGCATCGGAACGTACCGAGTACTGGGGGATAACCCATCGAAAGGTGGGCTAATACCGCATACGTCCTGAGGGGGAAAGCGGGGGATCGCGAGACCTCGCGGTATTCGAGCGGCCGATGTCCGATTAGCTAGTTGGTAGGGTAAAGGCCTACCAAGGCGATGATCGGTAGCGGGTCTGAGAGGATGATCCGCCACACTGGGACTGAGACACGGCCCAGACTCCTACGGGAGGCAGCAGTGGGGAATTTTGGACAATGGGGGCAACCCTGATCCAGCCATGCCGCGTGCAGGAAGAAGGCCTTCGGGTTGTAAACTGCTTTCGGCCGGGACG…	251	1.820513	AB199567.1.1465	Bacteria;Proteobacteria;Gammaproteobacteria;Burkholderiales;Hydrogenophilaceae;uncultured;uncultured bacterium	97.9
C05-18	CGGAGAGTTTGATCGTGGCTCAGGATGAACGCTGGCGGCGTGCCTAATACATGCAAGTCGAGCGATGAGGCCCTTCGGGGCACATCAGCGGCGAACGGGTGAGTAACACGTGGGTGACCTGCCCCGAAGAGGGGGATAACCCTGGGAAACTGGGGCTAATACCCCATGTGCTGGGCGATTCGGTTCGTCCAGTAAAACGCGGGGCCTCGGCCCTGGCGGCTTCGGGAGGGGCCCGCGGCCCATCAGCTGGTTGGTAGGGTAATGGCCTACCAAGGCGAAGACGGGTAGGGGGCGTGAGAGCGCGGCCCCCCACACTGGCACTGAGACACGGGCCAGACTCCTACGGGAGGCAGCAGTAAGGAATATTGCCCAATGGGCGAAAGCCTGAGGCAGCGACGC…	221	1.130522	KP784757.1.1472	Bacteria;Chloroflexi;Anaerolineae;SBR1031;uncultured bacterium	98.4
C05-19	AGGCCTACCAAGGCGACGATGGGTAACTGGTCTGAGAGGATGGTCAGTCACACTGGAACTGAGACACGGTCCAGACTCCTACGGGAGGCAGCAGTAGGGAATATTGGGCAATGGGCGAAAGCCTGACCCAGCCATTCCGCGTGCAGGAAGAAGGTTTTTATAATTGTAAACTGCTTTAGTATCTGAATAAGTCTCTGTATGGGATATAGAGATTGCAAGTAAGATAAGAATAAGCACCGGCTAACTACGTGCCAGCAGCCGCGGTAATACGTAGGGTGCAAGCGTTGTCCGGAATTACTGGGTTTAAAGGGTGCGTAGGCGGGTCAATAAGTGTAATGTTAAAAGTATCAGCTTAACTGGTAGCAGGCGTTACATACTGTTGGTCTAGAATGGTTGTGA…	195	1.148918	JN417561.1.1513	Bacteria;Bacteroidota;Bacteroidia;Cytophagales;Hymenobacteraceae;Adhaeribacter;uncultured soil bacterium	79.7
C05-20	CCCTACGGGGGGCAGCAGTGGGGAATATTGGGCAATGGCCGAAAGGCTGACCCAGCAACGCCGCGTGGTGGATGAAGCCCTTCGGGGTGTAAACACCTTTTCTGGGGGAAGATAATGACGGTACCCCAGGAATAAGGGACGGCTAACTACGTGCCAGCAGCCGCGGTAATACGTAGGTCCCGAACGTTGCGCGAAATTACTGGGCGTAAAGGGTCCGTAGGCGGTCTGGTAAGTGGAAGGTGAAATCCTACGGCTCAACCGTAGAATTGCCTTCCAAACTGCTGGACTTGAGGCAGGGAGAGGTCGGCGGAATTCCCGGTGTAGCGGTGAAATGCGTAGATATCGGGAGGAACACCAGTGGCGAAGGCGGCCGACTGGAACTGTCCTGACGCTGAGGGA…	174	1.118512	AB199562.1.1445	Bacteria;Aquificota;Aquificae;Hydrogenothermales;Hydrogenothermaceae;Sulfurihydrogenibium;uncultured bacterium	99.7
C05-21	CCACAATGGCACTGAAACACGGTCCATACACCTACGGGTGGCAGCAGTAGGGAATATTGCACAATGGGCGAAAGCCTGATGCAGCAACGCCGCGTGCGCGATGAAGGCCTTCGGGTCGTAAAGCGCTTTTCGGGGAGATGAGGAAGGACAGTATCCCCGGAATAAGTCTCGGCTAACTACGTGCCAGCAGCCGCGGTAAAACGTAGGAGGCAAGCGTTATCCGAATTTACTGGGCGTAAAGCGCGTGCAGGCGGTTCGGTAAGTTGGATGTGAAAGCTCCTGGCTCAACTGGGAGAGGTCGTTCAATACTGTCGAACTCGAGGATGGTAGAGGGAGGTGGAATTCCCGGTGTAGTGGTGAAATGCGTAGATATCGGGAGGAACACCAGTGGCGAAGGCG…	168	1.000000	KX213962.1.1340	Bacteria;Chloroflexi;Anaerolineae;Anaerolineales;Anaerolineaceae;uncultured;uncultured bacterium	99.3
C05-22	GTCCAGGATGAACGCTGGCGGCGTGGATAAGGCATGCAAGTCGTGCGATCCCGATTTTTCGGGATAGCGGCGAACGAGTCAGTAATACCTTGGAACATACCCCAAAGACGGGGATAGCTCCGAGAAATCGGAGGTAATACCCGATAGTCCAGAAATGGTAAAGCTTATCGCAAGATAGGCGCTTTGGGAGTGGCCTAGGTCCCATCAGCTAGTTGGTAGGGTAAAAGCCTACCAAGGCTATGACGGGTAGGGGGGGTGAGAGCCTGTTCCCCGACGACGGAACTGAGACACGGTCCGTACACCTACGGGTGGCAGCAGTCGAGAATATTCCACAATGGGCGAAAGCCTGATGGAGCGACGCCGCGTGCAGGATGAAGCCCTTCGGGGTGTAAACTGCGG…	158	0.850461	KX123515.1.1510	Bacteria;Patescibacteria;Parcubacteria;Candidatus Wolfebacteria;Candidatus Wolfebacteria bacterium GW2011_GWA2_42_10	78.7
C07-01	ACTCTGGTTGATCCTGCCAGACCCGACCGCTATCGGGGTGGGGCTAAGCCATGGGAGTCGCGCGCCCCGCCGCCGCGGGGCGCGGCGCACGGCTGAGTAACACGTGGCTAACCTACCCTCGGGACGGGGATAACCCCGGGAAACTGGGGCTAATCCCCGATAGGCGAGGGGGCCTGGAACGGTCCCTCGCCGAAAGGGGCCCTGGGGGGTTATCGCCTGGGGCCCGCCCGAGGATGGGGCCACGGCCCATCAGGGTAGTTGGCGGGGTAATGGCCCGCCAAGCCGAAGACGGGTAGGGGCCGTGGGAGCGGGAGCCCCCAGATGGGCCCTGAGACAAGGGCCCAGGCCCTACGGGGCGCACCAGGCGCGAAACCTCCGCAATGCGGGAAACCGTGACGG…	3744	39.322646	AYMB01000008.96097.97593	Archaea;Crenarchaeota;Thermoprotei;Desulfurococcales;Acidilobaceae;Acidilobus;uncultured Acidilobus sp. CIS	97.4
C07-02	ATTCCGGTTGATCCTGCCGGACCCAACCGCTATCGGGGTGGGGCTAAGCCATGGGAGTCGTACGCCCCCGGGTTCAAGGGGGCGTGGCGGACGGCTGAGTAACACGTGGCTAACCTACCCTCGGGACGGGGATAACCCCGGGAAACTGGGGATAATCCCCGATAGGAGAAGGGTGCTGGAACGCCCCTTCTCCGAAAGGGCCGCGGGCTACCGCTCGCGGTCGCCCGAGGATGGGGCTGCGGCCCATCAGGTAGTTGGCGGGGTAACGGCCCGCCAAGCCTATAACGGGTAGGGGCCCTGATAGGGGGAGCCCCCAGTTGGGCACTGAGACAAGGGCCCAGGCCCTACGGGGCGCACCAGGCGCGAAACGTCCCCAATGCGCGAAAGCGTGAGGGCGCC…	2760	40.619883	APJY01000001.782068.783547	Archaea;Crenarchaeota;Thermoprotei;Sulfolobales;Sulfolobaceae;uncultured;Sulfolobales archaeon Acd1	97.0
C07-03	CCGGTTGATCCTGCCGGACCCGACCGCTATCGGGGTGGGGCTAAGCCATGCGAGTCGTACGCCCGGGGACCGCCGGGCGTGGCGCACGGCTCAGTAACACGTGCCTAACCTACCCTCGGGAGGGGGACAACCCCGGGAAACTGGGGCTAATCCCCCATAGGGGAAGGGTGCTGGAAGGCCCCTTCCCCGAAAGGGGTCGCGGTCGATCTACCGCGGCCCGCCCGAGGATGGGGGCACGGCCCATCATGGTAGTTGGCGGGGTAACGGCCCGCCAAGCCGAAGACGGGTGGGGGCCGTGAGAGCGGGAGCCCCGAGATGGGCACTGAGACAAGGGCCCAGGCCCTACGGGGTGCAGCAGGCGCGAAAACTCCGCAATGCGGGAAACCGTGACGGGGCCAC…	2038	23.142857	BBDM01000013.48672.50166	Archaea;Crenarchaeota;Thermoprotei;Thermoproteales;Thermoproteaceae;Vulcanisaeta;Vulcanisaeta sp. JCM 14467	99.5
C07-04	ATCCGGTTGATCCTGCCGGACCCGACCGGTATCGGGGTGGGACTAAGCCATGCGAGTCGTACGTCCCCCAGCCATGTGGGGGGCGTGGCGCACGGCTCAGTAGTACGCAGCTAACCTACCCTAAGGAGGGGGATAATCCCGGGAAACTGGGGCTAATCCCCCATAGGGGAAGGGTGCTGGAAGGCCCCTTCCCCGAAAGGGGTGGGCTAGCATGCTAGCCCACCCGCCTTAGGATGGGGCTGCGTCCGATCAGGTAGTTGGTGGGGTAAAGGCCCACCAAGCCTATGACCGGTGCGGGCTCTGAGAGGAGGAGCCCGGAGATGGACCCTGAGACAAGGGTCCAGGCCCTACGGGGCGCAGCAGGCGCGAAACCTTCGCAATGCCCGAAAGGGTGACGAG…	247	5.701754	AB007307.1.1473	Archaea;Crenarchaeota;Nitrososphaeria;Caldiarchaeales;Terrestrial Hot Spring Gp(THSCG);unidentified archaeon	99.8
C09-01	TTTGGAGAGTTTGATCCTGGCTCAGCGCGAACGTTGGCGGCGCGCCTAACACATGCAAGTCGTGGGGCAGCAGGCTACTACCTTTTGGTAGTAGTGCTGGCGACCGGCAAACGGGTGAGTAACGCGTAGCTTACCTACCCATAGGTTGGGGATAACCATCCGAAAGGGTGGCTAATACCCAATAATGAGGAGACTCCAAAGCCCTTTTGGGCGCCTATGGATGGGGCTGCGTCCCATCAGCTAGTTGGTGAGGTAAAGGCTCACCAAGGCTACGACGGGTAACCGGTCTGAGAGGATGATCGGTCACAGTGGGACTGAGACACGGCCCGCACCCCTACGGGGGGCAGCAGTGGGGAATATTGGGCAATGGCCGAAAGGCTGACCCAGCAACGCCGCGTG…	20266	45.776160	AF528192.1.1447	Bacteria;Aquificota;Aquificae;Hydrogenothermales;Hydrogenothermaceae;Sulfurihydrogenibium;Sulfurihydrogenibium azorense Az-Fu1	98.9
C09-02	TTCTGAAGAGTTTGATCCTGGCTCAGCGCGAACGCTGGCGGCGTGCCTAACACATGCAAGTCGTGCGGAGGTGCCTTTTGGCACCTCAGCGGCAAACGGGTGAGTAACACGTGAGTAACCTGCCCTCAGGAAGGGGATAACCCTCCGAAAGGGGGGCTAATACCCTATAATGTCAGTCACCACTAAGGTGGCTGACCAAAGGTGGCCTCTGCTCTGCATGCTACCGCCTGAGGAGGGGCTCGCGGCCCATCAGGTAGTTGGTGGGGTAACGGCCTACCAAGCCTATGACGGGTAGCCGGCCTGAGAGGGTGTCCGGCCACAGTGGGACTGAGACACGGCCCACACCCCTACGGGGGGCAGCAGTGGGGAATCGTGGGCAATGGGCGAAAGCCTGACCCC…	3009	5.912441	AB026268.1.1497	Bacteria;Aquificota;Aquificae;Aquificales;Aquificaceae;Hydrogenobacter;Hydrogenobacter subterraneus	99.9
C09-03	TCCTGAGGGTTTGATCCTGGCTCAGGGCGAACGCTAGCGGCGTGCCTAACACATGCAAGTCGTGCGGGAAAGGGCTTCGGCCCTAGTACCGCGGCAGACGGGTGAGTAACACGTGAGCAACCTGTCCCCGGGTCTGGGATAACCACCCGAAAGGGTGGCTAATACCGGATAAAGTCCCCGGACGCAAGTCCGGTGATGAAAGGGGGCCTCTGCATAGCAAGCTCCTGCCTGGGGAGGGGCTCGCGGCCCATCAGCTAGTTGGTGGGGTAACGGCCCACCAAGGCTATGACGGGTAGCCGGCCTGAGAGGGTGGTCGGCCACACGGGCACTGAGACACGGGCCCGACTCCTACGGGAGGCAGCAGTGGGGAATCTTGGGCAATGGGCGCAAGCCTGACCC…	2614	5.486997	AB462554.1.1529	Bacteria;Desulfobacterota;Thermodesulfobacteria;Thermodesulfobacteriales;Thermodesulfobacteriaceae;Caldimicrobium;uncultured bacterium	98.1
C09-04	TATCGAGAGTTTGATCCTGGCTCAGAATCAACGCTGGCGGCGTGCCTCAGACATGCAAGTCGAACGGTTAAGACTCCCTTCGGGGAGTGTATAAAGTGGCGCACGGGTGAGTAACACGTGGGTAATCTACCTCCGGGTGGGGGATAACCCGCCGAAAGGTGGGCTAATACCGCATAATGCAGCGGCACCGAATGGTGACAGTTGTTAAAGGAGCAATCCGCCTGGAGAGGAGCCCGCGGCCGATTAGCTAGTTGGTAGGGTAATGGCCTACCAAGGCGACGATCGGTAGCCGGCCTGAGAGGGCGGTCGGCCACACTGGCACTGAAACACGGGCCAGACTCCTACGGGAGGCAGCAGTCGGGAATCTTGGGCAATGGGCGAAAGCCTGACCCAGCAACG…	1330	3.622549	HM448257.1.1423	Bacteria;Acidobacteriota;Blastocatellia;Chloracidobacteriales;Chloracidobacteriaceae;Chloracidobacterium;uncultured Acidobacteria bacterium	96.6
C09-05	TCTTGGAGAGTTTGATCCTGGCTCAGGGTGAACGCTGGCGGCGTGCCTAAGACATGCAAGTCGTGCGGGCTGCGGGGTTTTACTCCGTGGTCAGCGGCGGACGGGTGAGTAACGCGTGGGTGACCTACCCGGAAGAGGGGGACAACCCGGGGAAACCCGGGCTAATCCCCCATGTGGACGCGCCCTGTGGGGTGTGTTCAAAGGGCTTTGCCCGCTTCCGGATGGGCCCGCGTCCCATCAGCTAGTTGGTGGGGTAAAGGCCCACCAAGGCGACGACGGGTAGCCGGTCTGAGAGGATGGCCGGCCACAGGGGCACTGAGACACGGGCCCCACTCCTACGGGAGGCAGCAGTTAGGAATCTTCCGCAATGGGCGCAAGCCTGACGGAGCGACGCCGCTT…	939	2.568379	AP011781.12287.13802	Bacteria;Deinococcota;Deinococci;Thermales;Thermaceae;Thermus;uncultured Thermus/Deinococcus group bacterium	99.2
C09-06	TTTTAAGAGTTTGATCCTAGCTCAGGATGAACGCTGGCGGCGTGGATAAGGCATGCAAGTCGTGCGATCGGCCTACCTTCGGGTAGGTACGGAGCGGCGAACGAGCTAGTAACACGTAGGTATCCACCCTATACTCAGGGATAACTCCGAGAAATCGGAGCTAATACCTGATGGTCTCTAACCTTTATAGGTTAGAGTAAAGGGGAAACCCGGTATAGGAGGAGCCTGCGGCCTATCAGCTAGTTGGTAGGGTAATGGCCTACCAAGGCGATGACGGGTAGGGGGCGTGAGAGCGTGGCCCCCAGCGAGGGCACTGAGACACGGGCCCTACTCCTACGGGAGGCAGCAGCCGAGAATCTTGGTCAATGGGCGCAAGCCTGAACCAGCGACGCCGCGTGC…	855	2.840322	JN881590.1.1435	Bacteria;Patescibacteria;Parcubacteria;uncultured bacterium	90.9
C09-07	CTCCGGTTGATCCTGCCGGACCCGACTGCTATCGGATTGGGACTAAGCCATGCGAGTCAACTCCGCAAGGGGTGGCGCACGGCTCAGTAACACGTAGTCAACCTACCCTGGGGACGGGGATAACCTCGGGAAACTGAGGCTAAACCCCGATAGGCCATGGCTCCTGGAATGGGCTATGGCTGAAATCTATATGGCCCCAGGATGGGACTGCGGCCGATCAGGTTGTTGGTGGGGTAATGGCCCACCAAGCCTATAACCGGTGCGGGCTCTGAGAGGAGGAGCCCGGAGATGGGCACTGAGACAAGGGCCCAGGTCCTATGGGGCGCAGCAGGCGCGAAACCTCCGCAATGGGCGAAAGCCCGACGGGGTTAGTCCGAGTGGTTCCCGCTGAGGGAACCT…	650	2.278419	AB201308.19567.21032	Archaea;Crenarchaeota;Nitrososphaeria;Nitrosocaldales;Nitrosocaldaceae;Candidatus Nitrosocaldus;uncultured Candidatus Nitrosocaldus sp.	99.4
C09-08	TTAGGAGAGTTTGATCCTGGCTCAGGGTGAACGCTGGCGGCGTGGATAAGGCATGCAAGTCGAACGCCCCGAAAAGAGCTCTGCTCTCTTCGGGGAGTGGCGAACGGGGCAGTAACACGTACCTAACTTACCCTGGACTCTGGAATAACCCTGGGAAACTGGGGCTAATTCCAGATAGTCCCAGGAAATCATAAGATTTCCTGGGTAAAGCCTAGAATTTAAATTCTAGGTGGTCCAGGAAAGGGGTGCGGCCGATCAGCTAGTTGGTGGGGTAATGGCCCACCAAGGCTATGACCGGTAGGGGGCCTGAGAGGGTGTTCCCCGCCAAGGGCACTGAGACACGGGCCCTACTCCTACGGGAGGCAGCAGCCGAGAATCTTGGGCAATGGGCGAAAGCCT…	597	1.697022	EU156156.1.1508	Bacteria;Patescibacteria;Parcubacteria;GW2011-GWA2-46-7;uncultured bacterium	91.6
C09-09	ACGGAGAGTTTGATGGTGGCTCAGGGCGAACGCTGGCGGCGTGCCTAACACATGCAAGTCAGGGACGTGAGGTGTAGCAATACACTTCACGGACCGGCGCACGGGTGAGTAACGCGTAGGTAACCTACCCACAGGTTCGGGATAACACCGAGAAATCGGTGCTAATACCGGATGATGTCCCGGTATCGCATGATATCGGGATTAAAGGTGGCTCGCAAGAGCTACCGCCTGTGGATGGGCCTGCGTCCTATCAGGTAGTTGGTGGGGTAATGGCCCACCAAGCCTATGACGGGTAGCCGGCCTGAGAGGGTGGTCGGCCACACGGGGACTGAGACACGGCCCCGACTCCTACGGGAGGCAGCAGTGAGGAATCTTGGGCAATGCCCGAAAGGGTGACCC…	582	1.471729	CZVW01000013.30773.32335	Bacteria;Bacteroidota;Kryptonia;Kryptoniales;Kryptoniaceae;Candidatus Chrysopegis;Candidatus Chrysopegis kryptomonas	99.6
C09-10	TTTTGAGAGTTTGATCCTGGCTCAGGGTGAACGCTCGCGGTGTGGATAAGGCATGCAAGTCGTACGCTCCGAAGTGAGCTTTGCTCTACTTCGGGGAGTGGCGAACGGGGCAGTAACACGTGTCTAACTCACCCTCCAGTTGGGCATAACCAGTCGAAAGACTGGCTAATTCCCAATAGTCTCTTCATTTCATAAGAAATGAAGAGTAAAGCCGAAAGGCGCTGGAGGAGAGGGGCGCGTCCGATCAGCTAGTTGGTGAGGTAATGGCTCACCAAGGCTAAGACCGGTAGGAGGCCTGAGAGGGTGTTCTCCGCCAAGGGCACTGAGACACGGGCCCTACTCCTACGGGAGGCAGCAGCCGAGAATCTTCCGCAATGGCCGAAAGGCTGACGGAGCGAC…	556	1.358263	HM448341.1.1415	Bacteria;Patescibacteria;Parcubacteria;GW2011-GWA2-46-7;uncultured Aquificales bacterium	90.7
C09-11	TGAAGAGTTTGATCCTGGCTCAGAGCGAACGCTGGCGGCGTGCTTAACACATGCAAGTCGAGCGCAGGCATCTTGGGGGTAACCCTGGGGTGTGCTGAGCGGCGGACGGGTGAGTAATACGTGAATAACCTACCTCTAGGACTGGGATAACTCCGGGAAACTGGAGCTAATACCGGATAAGACCACGATATCTACGGATATTGAGGTAAAAGGTGGCAGGGAAACTTGCTATCACCTGGGGATGGGTTCACGTCCCATCAGGTAGTTGGTGAGGTAATGGCTCACCAAGCCAAAGACGGGTAGCTGGCCTTAGCGGGTAACCAGCCACACGGGAACTGAGACACGGTCCCGACTCCTACGGGAGGCAGCAGTGGGGAATATTGGGCAATGGGCGAAAGC…	406	1.415385	EF032760.1.1497	Bacteria;Dadabacteria;Dadabacteriia;Dadabacteriales;uncultured bacterium	99.3
C09-12	CCTGAGAGTCTGATCCCGGCTCAGGGTGAACGCTGGCGGCGTGCCTAACACATGCAAGTCGTGCGGGTGTATCAGAGGGGTAACTCTCTGATACATCAGCGGCAAACGGGTGAGTAATACATGGATAACTTGCCCCTAAGACGGGGATAACCTCGGGAAACTGAGGCTAATACCCGATATGCTCTTTAGGGTGAAATTCCCTTTAGAGCAAAGCTCCGCAAGGAGCGCTTAGGGAGAGGTCCATGTCCTATCAGGTAGTTGGTAGGGTAATGGCCTACCAAGCCTATGACGGGTAGCCGGGCTGAGAGGCTGACCGGCCACAGGTGCACTGAGACACGGGCACCACTCCTACGGGAGGCAGCAGTGGGGAATCTTGGGCAATGGGCGAAAGCCTGACCC…	388	1.222710	EF081294.1.1518	Bacteria;Nitrospirota;Thermodesulfovibrionia;Thermodesulfovibrionales;Thermodesulfovibrionaceae;Thermodesulfovibrio;Thermodesulfovibrio hydrogeniphilus	76.5
C09-13	TAAGACTGGGATAACTTCGGGAAACCGGAGCTAATACCGGATAATTTCTTCCCTCGCATGAGGGAAGGTTGAAAGTCGGTTTCGGCTGACACTTACAGATGGGCCCGCGGCGCATTAGCTAGTTGGTGAGGTAACGGCTCACCAAGGCGACGATGCGTAGCCGACCTGAGAGGGTGATCGGCCACACTGGGACTGAGACACGGCCCAGACTCCTACGGGAGGCAGCAGTAGGGAATCTTCCACAATGGACGAAAGTCTGATGGAGCAACGCCGCGTGAGCGATGAAGGCCTTCGGGTCGTAAAGCTCTGTTGTCAGGGAAGAACAAGTATCGGAGTAACTGCCGGTACCTTGACGGTACCTGACCAGAAAGCCACGGCTAACTACGTGCCAGCAGCCGC…	377	1.225362	KF815074.1.1470	Bacteria;Firmicutes;Bacilli;Bacillales;Bacillaceae;Bacillus;Bacillus sp. THG-HS227	99.6
C09-14	AAGAGAGTTTGATCCTGGCTCAGGATGAACGTTGGTAGCGTGGATAAGGCATGCAAGTCGTACGCTCCGAAGTAGGCTTTGCTTTACTTCGGAGAGTGGCGAACGGGGCAGTAATAGATGCCTAATTTACCCTATAGACGGGGATAACCTATCGAAAGATAGGCTAATACCCGATGGCCTTACTTTAACATAAGTTAAGGTAAGTAAAGCCTATTTTCAAATAGGCGCTATAGGAAAAGGGCATCTCCGATCAGCTAGTTGGTGAGGTAATGGCTCACCAAGGCTAAGACCGGTAGGGGGTCTGAGAGGATGTTCCCCGCCAAGGGCACTGAGACACGGGCCCTACTCCTACGGGAGGCAGCAGCCGAGAATCTTCGGCAATGGGCGAAAGCCTGACCG…	352	1.395319	AF352532.1.1501	Bacteria;Patescibacteria;Parcubacteria;GW2011-GWA2-46-7;uncultured bacterium	81.9
C09-15	TGTGGAGGGTTTGATCCTGGCCCAGGATGAACGCTAGCGGGATGCTTAACACATGCAAGTCGAGCGATCGGCTAAGCCTTCGGGCTTAGTACGGAGCGGCGAACGGGCGAGTAACGCGTGGGTAATCTACCTCCAAGTAGGGGATAACCCTGGGAAACTGGGGCTAATACCCTATATTCTTATAAGGCGTTGTGCTTTATAAGGAAAGGAGAAATCCGCTTGGAGAGGAGCCTGCGTCCTATCAGCTAGTTGGTGAGGTAATGGCTCACCAAGGCTACGACGGGTAGCCGGCCTGAGAGGGTGACCGGCCGCAAGGGGACTGAGACACGGCCCCTATCCCTACGGGGGGCAGCAGTGGGGAATCGTAGGCAATGCCCGAAAGGGTGACCACGCAATCCC…	309	1.007687	FN356253.1.1548	Bacteria;Caldatribacteriota;Caldatribacteriia;Caldatribacteriales;Caldatribacteriaceae;Candidatus Caldatribacterium;uncultured bacterium	73.8
C09-16	CGGCGAGTGGCGAACGGGTGAGTAATATATCGGAACGTACCCAGGAGTGGGGGATAACGTAGCGAAAGTTACGCTAATACCGCATACGATCTACGGATGAAAGTGGGGGACCGCAAGGCCTCACGCTCATGGAGCGGCCGATATCTGATTAGCTAGTTGGTGAGGTAAAGGCTCACCAAGGCGACGATCAGTAGCTGGTCTGAGAGGACGACCAGCCACACTGGAACTGAGACACGGTCCAGACTCCTACGGGAGGCAGCAGTGGGGAATTTTGGACAATGGGCGCAAGCCTGATCCAGCAATGCCGCGTGAGTGAAGAAGGCCTTCGGGTTGTAAAGCTCTTTTGTCAGGGAAGAAACGGCTGCGGCTAATATCCGCGGCTAATGACGGTACCTGAAG…	276	1.148760	HQ118888.1.1502	Bacteria;Proteobacteria;Gammaproteobacteria;Burkholderiales;Oxalobacteraceae;Massilia;uncultured bacterium	98.6
C09-17	TTGACAGTACCTCACGAATAAGGGACGACTAACTTCGTGCCAGCAGTCGCGGTAATACGAAGGTCCCAAACGTTTCCCGGATTTACTGGGCGTAAAGGGCGAACAGGCGGTCGATGAAGTCTTTTGTTAAATTCTTCAGCTCAACTGAAGAAATGCAAAAGATACTCATCGACTAGAGAGCCGAGGGGGCTGGTAGAACGGACGGTGGAGGGGTGAAATCCTCTGATATCGTCCGGAATGCCGAAAGCGAAGGCAGCCAGCTAATCGGTTTCTGACGCTGATTTCGCGAAAGCCAGGGGCTCAAAAAGGATTAGATACCCTTGTAGTCCTGGCTGTAAACGCTGGGTGCTAGCTTTAGGGGCAATTTTCGACCCTGTCTCTGAGGCGAAGCTAACGCAT…	264	1.311301	AF352532.1.1501	Bacteria;Patescibacteria;Parcubacteria;GW2011-GWA2-46-7;uncultured bacterium	82.0
C09-18	GAGGGGGCTGCGGCCTATCAGCTAGTTGGTGAGGTAACGGCTCACCAAGGCGATGACGGGTAGGGGGCGTGAGAGCGTGGCCCCCCACATGGGGACTGAGACACGGCCCTGACTCCTACGGGAGGCAGCAGTGGGGAATCTTCGGCAATGGGCGCAAGCCTGACCGAGCGACGCCGCGTGGGGGATGAAGGCCTTCGGGTCGTAAACCCCTTTTCAGGGGGAAGAATAAGTCCGGGAGGCAATGCCCGGATGATGACGGTACCCCTGGAATAAGCCACGGCTAACTCTGTGCCAGCAGCCGCGGTAAGACAGAGGCGGCGAGCGTTACCCGGATTCACTGGGCGTAAAGGGTGCGTAGGCGGTTGTGCGTGTCGTCGGTGAAATCTCCCTGCTCAACGG…	222	0.792925	AP011701.18777.20285	Bacteria;Acetothermia;Acetothermiia;uncultured Acetothermia bacterium	97.1
C09-19	AGGTGAGTTTGATCCTGGCTCAGGGTGAATGCTAGGGGTGTAGATAAGGCATGCAAGTCGAACGGGTTTATATCTTTATAGATATAAACTACGTGGCAAACGGGGCAGTAATACATGTCTAACTTACCCTGAAGTTGAGAATAACCTCCGAAAGGAGACTAATTCTCAATAGTTTCATTCTTACAAAAGTAAGAATGAATAAAGGCGTAAGCCGCTTCAGGAAAGGGACATGGCTGATCAGCTAGTTGGTGAGGTAATGGCTCACCAAGGCTAAGACCGGTAGGGGGCCTGAGAGGGTGTTCCCCGCCATAGGCACTGAGACACGGGCCTAACTCCTACGGGAGGCAGCAGCCGAGAATATTGGGCAATGGGCGAAAGCCTGACCCAGTGACACCTCGT…	179	0.788881	FN545864.1.1393	Bacteria;Patescibacteria;Parcubacteria;GW2011-GWA2-46-7;uncultured bacterium	98.4
C09-20	TAGGGTAATGGCCTACCAAGCCTATGACGGGTAGGTGGCCTGAGAGGGTGGCCGCCGCCAGGGGCACTGAGACACGGGCCCCACTCCTACGGGAGGCAGCAGCCGAGAATCTTGGGCAATGGGGGAAACCCTGACCCAGCGACGCCGCGTGGGGGAAGAAGGCCTTCGGGTTGTAAACCCCTTTTCCCAGGGAGCAAGGGGATTTTTTCCCTTGAGAGTACCTGGGGAATAAGTGGCTGCCAATCACGTGCCAGCAGCAGCGGTAAGACGTGAGCCACAACGGTTCGCCGGATTTACTGGGCGTAAAGAGCTCGTAGGCGGCCAGAAAAGTCTTTGGTTAAAGACCTCGGGCTCAACCTGAGGGAGGCCAAAGATACTTTCTGGCTAGAGGGCGGTAGA…	156	0.648166	LJNF01000007.41371.42892	Bacteria;Patescibacteria;Parcubacteria;Candidatus Yanofskybacteria;Parcubacteria bacterium DG_74_2	80.5
C10-01	TTCTGAAGAGTTTGATCCTGGCTCAGCGCGAACGCTGGCGGCGTGCCTAACACATGCAAGTCGTGCGGAGGTGCCTTTTGGCACCTCAGCGGCAAACGGGTGAGTAACACGTGAGTAACCTGCCCTCAGGAAGGGGATAACCCTCCGAAAGGGGGGCTAATACCCTATAATGTCAGTCACCACTAAGGTGGCTGACCAAAGGTGGCCTCTGCTCTGCATGCTACCGCCTGAGGAGGGGCTCGCGGCCCATCAGGTAGTTGGTGGGGTAACGGCCTACCAAGCCTATGACGGGTAGCCGGCCTGAGAGGGTGTCCGGCCACAGTGGGACTGAGACACGGCCCACACCCCTACGGGGGGCAGCAGTGGGGAATCGTGGGCAATGGGCGAAAGCCTGACCCC…	23874	51.575028	AB026268.1.1497	Bacteria;Aquificota;Aquificae;Aquificales;Aquificaceae;Hydrogenobacter;Hydrogenobacter subterraneus	99.9
C10-02	TCCTGAGGGTTTGATCCTGGCTCAGGGCGAACGCTAGCGGCGTGCCTAACACATGCAAGTCGTGCGGGAAAGGGCTTCGGCCCTAGTACCGCGGCAGACGGGTGAGTAACACGTGAGCAACCTGTCCCCGGGTCTGGGATAACCACCCGAAAGGGTGGCTAATACCGGATAAAGTCCCCGGACGCAAGTCCGGTGATGAAAGGGGGCCTCTGCATAGCAAGCTCCTGCCTGGGGAGGGGCTCGCGGCCCATCAGCTAGTTGGTGGGGTAACGGCCCACCAAGGCTATGACGGGTAGCCGGCCTGAGAGGGTGGTCGGCCACACGGGCACTGAGACACGGGCCCGACTCCTACGGGAGGCAGCAGTGGGGAATCTTGGGCAATGGGCGCAAGCCTGACCC…	16089	33.840234	AB462554.1.1529	Bacteria;Desulfobacterota;Thermodesulfobacteria;Thermodesulfobacteriales;Thermodesulfobacteriaceae;Caldimicrobium;uncultured bacterium	98.1
C10-03	CCGGTTGATCCTGCCGGAGGGAACCCCTATCGGGTTCAGACTAAGCCATGCGAGTCGGCTGGGGGCACTTGCCCCTGGCGGCGCACGGCTCAGTAATACGCGGTCAACCTACCCTGGGGACCGGGATAACCTCGGGAAACTGAGGCTAATCCCGGATGGGTGTGGAGTGCTGAAATGCCTCCACGCCGAAAGTAGGCGGGAAATGGACCGCTGAGGCCCCAGGATGGGACCGCGGCCTATCAGGTAGTAGGTGGGGTAACGGCCCACCTAGCCTACGACGGGTACGGGCCCTGAGAGGGGGAGCCCGGAGATGGGCACTGAGACAAGGGTCTAGGCCCTAAGGGGCGCAGCAGGCGCGAAGATTCCGCAATGCCCGAAAGGGCGACGGAGTGAACCCGA…	1824	4.590889	HQ395726.1.1431	Archaea;Korarchaeota;Korarchaeia;Korarchaeales;Korarchaeaceae;Candidatus Korarchaeum;uncultured korarchaeote	99.4
C10-04	TTTGGAGAGTTTGATCCTGGCTCAGCGCGAACGTTGGCGGCGCGCCTAACACATGCAAGTCGTGGGGCAGCAGGCTACTACCTTTTGGTAGTAGTGCTGGCGACCGGCAAACGGGTGAGTAACGCGTAGCTTACCTACCCATAGGTTGGGGATAACCATCCGAAAGGGTGGCTAATACCCAATAATGAGGAGACTCCAAAGCCCTTTTGGGCGCCTATGGATGGGGCTGCGTCCCATCAGCTAGTTGGTGAGGTAATGGCTCACCAAGGCTACGACGGGTAACCGGTCTGAGAGGATGATCGGTCACAGCGGGACTGAGACACGGCCCGCACCCCTACGGGGGGCAGCAGTGGGGAATATTGGGCAATGGCCGAAAGGCTGACCCAGCGACGCCGCGTG…	2071	6.185376	AF528192.1.1447	Bacteria;Aquificota;Aquificae;Hydrogenothermales;Hydrogenothermaceae;Sulfurihydrogenibium;Sulfurihydrogenibium azorense Az-Fu1	99.0
C10-05	ATTCTGGTTGATCCTGCCAGAGACCGCTGCTATCCGGCTGGGACTAAGCCATGCGAGTCTAGGGGCTTACCGCAAGGTAAGCACCGGCGGACGGCTCAGTAACACGTGGACAACCTGCCCTCGGGAGGGGGATAACCCCGGGAAACTGGGGCTAAACCCCCATAGGTGATGGATACTGGAAGGTTCCATCACCGAAAGTCCGCAAGGAGCCCGAGGATGGGTCTGCGGCGGATTAGGTAGTTGGTGGGGTAACGGCCCACCAAGCCGAAGATCCGTACGGGCCATGGGAGTGGGAGCCCGGAGATGGACCCTGAGACAAGGGTCCAGGCCCTACGGGGCGCAGCAGGCGCGAAACCTTCGCAATGCGGGAAACCGCGACGAGGTCAGCCGGAGTGCCGA…	203	0.675876	KP784730.1.1455	Archaea;Halobacterota;Archaeoglobi;Archaeoglobales;Archaeoglobaceae;uncultured;uncultured archaeon	95.5
C10-06	GAAGCGGATAATCTCGGGAAACTGAGGCTAATCCGCCATAGGCGAGGAGTGCTGGAAGGCCCCTCGCCTAAATGGAGCGGAGGGGATCGCCTCCGCTCCGCCCGAGGATGGGAGGTGGCCCTATCAGGTAGTTGGTGGGGTAACGGCCCACCAAGCCTAAGACGGGTAGGGGCTGTGAGAGCAGGAGCCCCCAGATCGGCTCTGAGACATGAGCCGAGGGCCTACGGGTCGCAGCAGGCGCGAAACCTTCCCAATGCGCGAAAGCGCGAGNNNNNNNNNNGAGGTAACCCGGAGTGCCCTGGCTTTGCCAGGGCTTTTGCCCACTGTTAGAAGAGTGGGCGAATAAGGGGTGGGCAAGACCGGTGGCAGCCGCCACGGTAATACCGGCGCCCCAAGTGG…	595	1.813812	CP002009.1153919.1155396	Archaea;Euryarchaeota;Methanococci;Methanococcales;Methanocaldococcaceae;Methanocaldococcus;Methanocaldococcus infernus ME	78.0
C11-01	CTTGAAGAGTTTGATCCTGGCTCAGCGCGAACGCTGGCGGCATGCCTAACACATGCAAGTCGAACGGAAAGTGGGGCAACTCACTTTCAGTGGCAAACGGGTGAGTAACGCGTGAATAACCTGCCTTTGAGAAGGGGATAACCGTCCGAAAGGATGGCTAATACCCTATAATGCCTTTTGTCACGAAGGCAAAAGGTGAAAGCGAGGCTGTAACAGGCTTCGGCTCAAAGAGGGGTTCGCGTCCTATCAGGTAGTTGGTGGGGTAATGGCCTACCAAGCCAATGACGGGTAGCTGGTCTTAGAGGATGATCAGCCACAGTGGGACTGAGACACGGCCCGCACCCCTACGGGGGGCAGCAGTGGGGAATCGTGGGCAATGGACGAAAGTCTGACCCCGCA…	2623	71.816248	CP002726.775700.777243	Bacteria;Aquificota;Aquificae;Aquificales;Hydrogenobaculaceae;Hydrogenobaculum;Hydrogenobaculum sp. 3684	98.3
C11-02	CCGGTTGATCCTGCCGGACCCGACCGCTATCGGGGTGGGGCTAAGCCATGCGAGTCGTACGCCCGGGGACCGCCGGGCGTGGCGCACGGCTCAGTAACACGTGCCTAACCTACCCTCGGGAGGGGGACAACCCCGGGAAACTGGGGCTAATCCCCCATAGGGGAAGGGTGCTGGAAGGCCCCTTCCCCGAAAGGGGTCGCGGTCGATCTACCGCGGCCCGCCCGAGGATGGGGGCACGGCCCATCATGGTAGTTGGCGGGGTAACGGCCCGCCAAGCCGAAGACGGGTGGGGGCCGTGAGAGCGGGAGCCCCGAGATGGGCACTGAGACAAGGGCCCAGGCCCTACGGGGTGCAGCAGGCGCGAAAACTCCGCAATGCGGGAAACCGTGACGGGGCCAC…	2462	68.500651	CP002100.631480.632991	Archaea;Crenarchaeota;Thermoprotei;Thermoproteales;Thermoproteaceae;Vulcanisaeta;Vulcanisaeta distributa DSM 14429	99.4
C11-03	TCTGGTGTCAGCCGCCGCGGTAATACCAGCTCCCCGAGTGGTCGGGACGTTTATTGGGCCTAAAGCGCCCGTAGCCGGCCCGATGTGTCTCCCGTCAAATCCGCCGGCTCAACCGGCAGACCGCGGGGGATACTATCGGGCTAGGGGGCGGGAGAGGTCGGAGGTACTCCCGGGGTAGGGGTAAAATCCTCTGATCCCGGGAAGACCACCGGTGGCGAAGGCGCCCGGCCAGAACGCGCCCGACGGTGAGGGGCGAAAGCTGGGGGAGCGAACCGGATTAGATACCCGGGTAGTCCCAGCCGTAAACGATGCGGGCTAGGTGCTGGAGGGGCCACGGGCCCCTCCAGTGCCGCAGGGAAGCCGTTAAGCCCGCCGCCTGGGGAGTACGGCCGCAAGGCT…	240	8.315362	HE574568.7129.8591	Archaea;Crenarchaeota;Nitrososphaeria;Caldiarchaeales;Terrestrial Hot Spring Gp(THSCG);uncultured archaeon	96.7
C11-04	ACTCCGGTTGATCCTGCCGGACCTGACTGCTATTGGGGTAAGGCTAAGCCATGGGAGCCGAACGCCCTATCGCTGTAGGGCGTGACGCACGGCTGAGTAACACGTGGCTAACCTACCCTCGGGACTGGGATAACTCCGGGAAACTGGAGCTAAACCCGGATAGGTGAGGAGTCCTGGAATGGTTCCTCACCGAAATAGACCTTGGAGGGTTACCGTCTAAGGTCTGCCCGAGGATGGGGCCACGGCCCATCATGGTTGTTGGTGGGGTAATGGCCCACCAAGCCTACGACGGGTAGGGGCCCTGGGAGGGGGAGCCCCCAGATGGACCCTGAGACAAGGGTCCAGGCCCTACGGGGCGCACCAGGCGCGAAACCTCTGCAATGCGGGCAACCGTGACAG…	237	5.637198	FJ797337.1.1335	Archaea;Crenarchaeota;Thermoprotei;Desulfurococcales;Acidilobaceae;Caldisphaera;uncultured archaeon	98.9
C11-05	TTTAAGAGTTTGATCCTGGCTCAGGACGAACGCTGGCGGCGTGCCTAATACATGCAAGTCGAGCGGATGGATGTAAAATCCATGAGCGGCGGACGGGTGAGTAACACGTGGGTAACCTACCTTTTAGACGGGGATAACGCCTGGAAACGGGTGCTAATCCCGGATGGGATCTTTCTTCGCATGAAGGAGGAAGGAAAGGCGCAGACAAGCGCTGCTAAGAGATGGGCCCGCGGCGCATTAGCTAGTTGGTGGGGTAAAGGCTCACCAAGGCGACGATGCGTAGCCGACCTGAGAGGGTGACCGGCCACACTGGGACTGAGACACGGCCCAGACTCCTACGGGAGGCAGCAGTAGGGAATCTTCCGCAATGGGCGAAAGCCTGACGGAGCAACGCCGTGT…	123	4.730351	AY140235.1.1333	Bacteria;Firmicutes;Bacilli;Alicyclobacillales;Alicyclobacillaceae;Acidibacillus;Acidibacillus ferrooxidans	100.0
C12-01	TATGGAGAGTTTGATCCTGGCTCAGGACGAACGCTGGCGGCGTGCGTAATACATGCAAGTCGAGCGGTCGACGGCTCTTCGGAGGCGTCGGCAGCGGCGGACGGGTGAGGAACACGTGAGTAACCGGGCGTCCGGTGGGGGATATCGGGCCGAAAGGCGCGGCAATCCCGCATGCGCCCCGGGCGGCGGCAGCCGCCGGGGGGAAAGGCCTTCGGGTCGCCGGACGGGGGGCTCGCGGCCCATTAGCTAGTTGGGGGGGTAACGGCCTCCCAAGGCGACGATGGGTAGCCGGCCTGAGAGGGTGATCGGCCACACTGGGACTGAGACACGGCCCAGACTCCTACGGGAGGCAGCAGTAGGGAATCTTCCACAATGGGCGCAAGCCTGATGGAGCAACGC…	731	11.888994	CP003179.260885.262415	Bacteria;Firmicutes;Sulfobacillia;Sulfobacillales;Sulfobacillaceae;Sulfobacillus;Sulfobacillus acidophilus DSM 10332	99.6
C14-01	TTTGGAGAGTTTGATCCTGGCTCAGCGCGAACGTTGGCGGCGTGCCTAACACATGCAAGTCGTGGGGCAGCAGGCTACTACCTTCGGGTAGTAGTGCTGGCGACCGGCAAACGGGTGAGTAACGCGTAGCTAACCTACCCATAGGTTGGGGATAACCATCCGAAAGGGTGGCTAATACCCAATAATGAGGAGACTCCAAAGCCCTTTTGGGCGCCTATGGATGGGGCTGCGTCCCATCAGCTAGTTGGTGAGGTAAAGGCTCACCAAGGCTACGACGGGTAACCGGTCTGAGAGGATGATCGGTCACAGTGGGACTGAGACACGGCCCGCACCCCTACGGGGGGCAGCAGTGGGGAATATTGGGCAATGGCCGAAAGGCTGACCCAGCAACGCCGCGTG…	101721	245.396879	AB071324.1.1429	Bacteria;Aquificota;Aquificae;Hydrogenothermales;Hydrogenothermaceae;Sulfurihydrogenibium;Sulfurihydrogenibium subterraneum	99.0
C15-01	CGAAAGGATAGCTAATACCCTATAATGCTCTTTGTTACGAAGACAAAGAGTGAAAGCGAGGCTGTCAAAGGCTTCGGCTCAAAGAGGGGTTCGCGTCCTATCAGGTAGTTGGTGGGGTAATGGCCTACCAAGCCAATGACGGGTAGCTGGTCTTAGAGGATAACCAGCCACAGTGGGACTGAGACACGGCCCGCACCCCTACGGGGGGCAGCAGTGGGGAATCGTGGGCAATGGACGAAAGTCTGACCCCGCAATGCCGCGTGAGGGAAGAAGCCCTTCGGGGTGTAAACCTCTGTCAGATGGGAAGATGGGACTAAGGGCTAATACCTCTTAGTCTTGACGGTACCATCAGAGGAAGGGACGGCTAACTACGTGCCAGCAGCCGCGGTAATACGTAGG…	36724	136.880507	AY559413.1.1551	Bacteria;Aquificota;Aquificae;Aquificales;Hydrogenobaculaceae;Hydrogenobaculum;uncultured bacterium	99.6
C15-02	ATTCCGGTTGATCCTGCCGGACCCAACCGCTATCGGGGTAGGGCTAAGCCATGGGAGTCGCACGCTCCCGGGTAAGGGGGCGTGGCGGACGGCTGAGTAACACGTGGCTAACCTACCCTCGGGACGGGGATAACCCCGGGAAACTGGGGATAATCCCCGATAGGGGAAGGGTGCTGGAACGCCCCTTCCCCGAAAGGACCGCGGGCTAATCCCGCTCGCGGCCGCCCGAGGATGGGGCTGCGGCCCATCAGGTAGTTGGCGGGGTAACGGCCCGCCAAGCCGATAACGGGTAGGGGCCCTGATAGGGGGAGCCCCCAGTTGGGCACTGAGACAAGGGCCCAGGCCCTACGGGGCGCACCAGGCGCGGAACGTCCCCAATGCGCGAAAGCGTGAGGGCGC…	3679	9.224012	FJ797311.1.1326	Archaea;Crenarchaeota;Thermoprotei;Sulfolobales;Sulfolobaceae;uncultured;uncultured archaeon	99.8
C15-03	ATTCCCGTTGATCCTGCGGGGGGGCACCGCTATCCCCTTCCGACTAACCCATGGGAGGCCAGGGATACCGGGAAGGTATCCCGCCGCACGGCTGAGTAACACGTCAACAACCCTTTCTCGGGAGGGGGATAACCTCGGGAAACTGAGGATAATCCCCCATAGGAAATGGGGTGTGGAATTCCCCCATTTCCGAAAGGGAATTGGAATGATCCCTTCCAATTCCGCCCGAGAGGGGGTTGGCGGCCCATCAGGTAGTTGGCGGGGTAACGGCCCGCCAAGCCTAAGACGGGTAGGGGCCGTGAGAGCGGGAGCCCCCAGATCGGCACTGAGACAAGGGCCGAGGTCCTACGGGACGCACCAGGGGCGAAACCTCCGCAATGGGTAAAAGCCTGACGGGGG…	601	1.784845	AJ458437.1.1460	Archaea;Nanoarchaeota;Nanoarchaeia;Nanoarchaeales;Nanopusillaceae;Candidatus Nanobsidianus;uncultured Nanoarchaeota archaeon	94.3
C15-04	GAGAGTTTGATCCTGGCTCAGATTGAACGCTGGCGGCATGCCTAACACATGCAAGTCGAACGGCAGCATGGGCTTCGGCCTGATGGCGAGTGGCGGACGGGTGAGTAAAGCGTAGGAACCTATCCTTTTGTGGGGGACAACCCAGGGAAACTTGGGCTAATACCGCATAAGTCCTGAGGGAGAAAGCGGGGGATCTTCGGACCTCGTGCTGAAGGAGGGGCCTACGTCCGATTAGCTAGTTGGTAGGGTAAAGGCCTACCAAGGCGACGATCGGTAGCTGGTCTGAGAGGACGATCAGCCACACTGGGACTGAGACACGGCCCAGACTCCTACGGGAGGCAGCAGTGGGGAATTTTTCGCAATGGGGGCAACCCTGACGAAGCAATGCCGCGTGAATGA…	415	1.430908	KJ944319.1.1527	Bacteria;Proteobacteria;Gammaproteobacteria;Acidithiobacillales;Acidithiobacillaceae;Acidithiobacillus;Acidithiobacillus caldus	98.2
C15-05	CCGGTTGATCCTGCCGGACCTGACCGCTATCGGGGTGGGGCTAAGCCATGCGAGTCGCGCGCCCGGGGCGCCGGGCGCGGCGCACGGCTCAGTAACACGTGCCCAACCTAACCTCGGGAGGGGGACAACCCCGGGAAACTGGGGCTGATCCCCCATAGGGGAAGGGCGCTGGAAGGCCCCTTCCCCCAAAGGGATCTCGGGCGATCTCCCGAGGTCCGCCCGAGGGTGGGGGCACGGCCCATCAGGTAGTTGGCGGGGTAACGGCCCGCCAAGCCGAAGACGGGTAGGGGCGGTGAGAGCCGTGAGCCCCGAGATGGGCACTGAGACAAGGGCCCAGGCCCTACGGGGTGCAGCAGGCGCGAATACTCCGCAATGCGGGCAACCGCGACGGGGCCACCC…	374	1.007403	CP002590.1330555.1332075	Archaea;Crenarchaeota;Thermoprotei;Thermoproteales;Thermoproteaceae;Thermoproteus;Thermoproteus uzoniensis 768-20	98.9
C15-06	ATCCGGTTGATCCTGCCGGACCCGACCGGTATCGAGGTGGGGCTAAGCCATGCAAGTCGTACGTCTCTCAGCCATGCGAGAGACGTGGCGCACGGCTCAGTAGTACGCAGCTAACCTACCCTAAGGAGGGGGATAATCCCGGGAAACTGGGGCTAATCCCCCATAGACCTGAAGTACTGGAAGGTCTTCAGGTCGAAATGGGTGGACTAGCATGCTAGTCCACCTGCCTTAGGATGGGGCTGCGTCCGATCAGGTAGTTGGTGGGGTAAAGGCCCACCAAGCCTATGACCGGTGCGGGCTCTGAGAGGAGGAGCCCGGAGATGGACCCTGAGACAAGGGTCCAGGCCCTACGGGGCGCAGCAGGCGCGAAACCTTCGCAATGCCCGAAAGGGTGACGAG…	166	0.553875	FJ797340.1.1336	Archaea;Crenarchaeota;Nitrososphaeria;Caldiarchaeales;Terrestrial Hot Spring Gp(THSCG);uncultured archaeon	99.9
C15-07	GGTGGGGGATAACCATGGGAAACTGTGGCTAATACCGCATATGTCCTGCGGGGCAAAGGCCCGAGAGGGTCGCCTGGGGGTGAGCCTGCGTCCGATTAGCTTGTTGGTGGGGTAAAGGCCTACCAAGGCTGTGATCGGTAGCTGGTCTGAGAGGATGGTCAGCCACACTGGGACTGAGACACGGCCCAGACTCCTACGGGAGGCAGCAGTGGGGAATATTGGACAATGGGCGAAAGCCTGATCCAGCAATGCCGCGTGGGTGAAGAAGGTCTTCGGATTGTAAAGCCCTTTCGGCGGGGACGATGGTGACGGTACCCGCAGAAGAAGCCCCGGCTAACTTCGTGCCAGCAGCCGCGGTAATACGAAGGGGGCTAGCGTTGCTCGGAATGACTGGGCGTA…	157	0.845536	AY140238.1.1340	Bacteria;Proteobacteria;Alphaproteobacteria;Acetobacterales;Acetobacteraceae;Acidicaldus;Acidicaldus organivorans	99.8
C15-08	ACTCCGGTTGATCCTGCCGGACCTGACTGCTATTGGGGTAAGGCTAAGCCATGGGAGCCGAACGCCCTATCGCTATAGGGCGTGACGCACGGCTGAGTAACACGTGGCTAACCTACCCTCGGGACTGGGATAACTCCGGGAAACTGGAGCTAAACCCGGATAGGTGAGGAGTCCTGGAACGGTTCCTCACCGAAATAGACCTTAGGGGGTTACCGTCTAAGGTCTGCCCGAGGATGGGGCTACGGCCCATCATGGTTGTTGGTGGGGTAATGGCCCACCAAGCCTACGACGGGTAGGGGCCCTGGGAGGGGGAGCCCCCAGATGGACCCTGAGACAAGGGTCCAGGCCCTACGGGGCGCACCAGGCGCGAAACCTCTGCAATGCGGGCAACCGTGACAG…	137	0.685230	FJ797337.1.1335	Archaea;Crenarchaeota;Thermoprotei;Desulfurococcales;Acidilobaceae;Caldisphaera;uncultured archaeon	99.5
C16-01	TTGAAGAGTTTGATCCTGGCTCAGCGCGAACGCTGGCGGCATGGCTAAAACATGCAAGTCGAACGCGAAATCACCTTCGGGTGAGATTAGAGTGGCGAACGGGCGAGTAATGCGTTGCTAACGTACCCCAAGGCGAGGGATAGCTCGGAGAAATCCGGGGTAATACCTCATGATCCGGCTGGATCGCATGTTCTGGCCGGCAAAGGCTTGCTACCTTGGGATCGGGCAACGTCCTATCAGGTTGTTGGTGGGGTAAAGGCCTACCAAGCCTAAGACGGGTAGCGGGTGTGAGAGCATGGCCCGCCGCATCGGAACTGAGACACTGTCCGGACTCCTACGGGAGGCTGCAGTAACGAATCTTCCGCAATGCGCGAAAGCGTGACGGAGCAATGCCGCGTG…	2547	33.583075	EU735603.1.1473	Bacteria;Planctomycetota;Phycisphaerae;Phycisphaerales;Phycisphaeraceae;uncultured;uncultured bacterium	90.5
C16-02	ACGGAGAGTTTGATCCTGGCTCAGGATGAACGCTAGCGGGAGGCCTAATACATGCAAGTCGAACGGCAGCAGGCATAGCAATATGCGCTGGCGAGTGGCGCACGGGTGAGTAACGCGTACGCAACCTACCCCCAACCGGGGCATAGTCACGGGAAACTGTGAATAATTCCGTATGAGGTTGAGTGGCCGCATGGCCGCTTTACCAAAGTCTCCGGGCGGTTGGGGATGGGCGTGCGTCTGATTAGCTAGTTGGCGGGGTAACGGCCCACCAAGGCGACGATCAGTAGGGGGCGTGAGAGCGTGGCCCCCCACACGGGTACTGAGACACGGACCCGACTCCTACGGGAGGCAGCAGTAAGGAATATTGGTCAATGGAGGGAACTCTGAACCAGCCATCCC…	2022	25.843792	FPLS01003190.18.1526	Bacteria;Bacteroidota;Bacteroidia;Chitinophagales;Saprospiraceae;Phaeodactylibacter;metagenome	98.3
C16-03	CCTGAGAGTTTGATCCTGGCTCAGAGCGAACGCTGGCGGCAGGCCTAACACATGCAAGTCGAACGGACCCTTCGGGGTTAGTGGCGGACGGGTGAGTAACACGTGGGAACGTGCCTTTTGGTTCGGAACAACTCAGGGAAACTTGAGCTAATGCCGAATGTGCCCTTCGGGGGAAAGATTTATCGCCATTAGAGCGGCCCGCGTCTGATTAGCTTGTTGGTGAGGTAATGGCTCACCAAGGCTTCGATCAGTAGCTGGTCTGAGAGGATGATCAGCCACATTGGGACTGAGACACGGCCCAAACTCCTACGGGAGGCAGCAGTGGGGAATCTTGCGCAATGGGCGAAAGCCTGACGCAGCCATGCCGCGTGAATGATGAAGGTCTTAGGATTGTAAAAT…	1677	22.564115	AJ227759.1.1439	Bacteria;Proteobacteria;Alphaproteobacteria;Caulobacterales;Caulobacteraceae;Caulobacter;Caulobacter fusiformis	99.2
C16-04	CTTGAGAGTTTGATCCTGGCTCAGAACGAACGCTGGCGGCAGGCCTAACACATGCAAGTCGAACGGCACCTTCGGGTGTAGTGGCGGACGGGTTAGTAACGCGTGGGAACGTGCCCTTCTCTACGGAATAGTCCCGGGAAACTGGGTTTAATACCGTATACGCCCTTCGGGGGAAAGATTTATCGGAGAAGGATCGGCCCGCGTCTGATTAGGTAGTTGGTGGGGTAATGGCCTACCAAGCCGACGATCAGTAGCTGGTTTGAGAGGATGATCAGCAACACTGGGACTGAGACACGGCCCAGACTCCTACGGGAGGCAGCAGTGGGGAATCTTAGACAATGGGCGAAAGCCTGATCTAGCCATGCCGCGTGAGTGACGAAGGCCTTAGGGTCGTAAAGC…	1539	18.452229	KM823751.1.1455	Bacteria;Proteobacteria;Alphaproteobacteria;Rhodobacterales;Rhodobacteraceae;Rubellimicrobium;uncultured bacterium	95.7
C16-05	CAAAGGGTTTGATCCTGGCTCAGAATGAACGTTGGCGGCGTGGATTAGGCATGCAAGTCGAGGGAGAACCCGCAAGGGGGAAACCGGCGAACGGGGTAGGATCACCTCGGTAACGTACCCTTCAGACGGGGATAGCGGCGGGAAACTGCCGGTAATACCCGATGATCTGGCTGGCTGTGGAGGCTGGTCAGCAAAGGTGAGATTCCACTGAAGGAGCGGCTGAGGCGCTATTAGCTAGTTGGTGAGGTAACGGCTCACCAAGGCGACGATGGCTCGGGGGTGTGAGAGCATGGCCCCCACCACTGGCACTGAGACACTGGCCAGACACCTACGGGTGGCTGCAGTCGAGAATCTTCGGCAATGGACGCAAGTCTGACCGAGCGACGCCGCGTGCGGGAT…	1238	16.519749	KF827136.1.1400	Bacteria;Planctomycetota;Planctomycetes;Planctomycetales;Schlesneriaceae;Planctopirus;uncultured planctomycete	99.7
C16-06	AGTAATTCTAGAGCTAATACGTGCGTAAATCCCGACTTCTGGAAGGGACGTATTTATTAGATAAAAGGCCGACCGAGCTCTGCTCGACCCGCGGTGAATCATGATAACTTCACGAATCGCATAGCCTTGTGCTGGCGATGTTTCATTCAAATTTCTGCCCTATCAACTTTCGATGGTAGGATAGAGGCCTACCATGGTGGTAACGGGTGACGGAGGATTAGGGTTCGATTCCGGAGAGGGAGCCTGAGAAACGGCTACCACATCCAAGGAAGGCAGCAGGCGCGCAAATTACCCAATCCTGATACGGGGAGGTAGTGACAATAAATAACAATACCGGGCATTCAATGTCTGGTAATTGGAATGAGTACAATCTAAATCCCTTAACGAGGATCCATTGGA…	1161	19.683352	AJ271859.1.3367	Eukaryota;Archaeplastida;Chloroplastida;Chlorophyta;Chlorophyceae;Kirchneriella aperta	99.5
C16-07	ACGAAGAGTTTGATCCTGGCTCAGGATGAACGCTAGCGGCAGGCCTAATACATGCAAGTCGAGGGGTATCTTGGATTCGTCTGAGAGAGACCGGCGCACGGGTGCGTAACACGTATGCAACCTACCTGTAACTGGGGCATAGCCCGAAGAAATTCGGATTAATACCCCATAATATATCGGTGAGGCATCTCAATGATATTAAAGTTCCGACGGTTACAGATGGGCAGGCGGTCCATTAGCTAGTTGGTGAGGTAACGGCTCACCAAGGCAACGATGGATAGGGGGTCTGAGAGGATGATCCCCCACACTGGTACTGAGACACGGACCAGACTCCTACGGGAGGCAGCAGTAGGGAATATTGGACAATGGGCGCAAGCCTGATCCAGCCATGCCGCGTGC…	1064	14.352153	KC238370.1.1481	Bacteria;Bacteroidota;Bacteroidia;Sphingobacteriales;NS11-12 marine group;uncultured bacterium	95.4
C16-08	CTTGAGAGTTTGATCCTGGCTCAGAGCGAACGCTGGCGGCAGGCTTAACACATGCAAGTCGAACGCATCCTTCGGGATGAGTGGCAGACGGGAGAGTAACACGTGGGAACGCGCCCTTCGGTTCGGAATAACTCAGGGAAACTTGAGCTAATACCGGATACGCCCTTACGGGGAAAGATTTATTGCCGAAGGAACGGCCCGCGTCGGATTAGCTAGTTGGTGAGGTAATGGCTCACCAAGGCGACGATCCGTAGCTGGTCTGAGAGGATGACCAGCCTCACTGGGACTGAGACACGGCCCAGACTCCTACGGGAGGCAGCAGTGGGGAATATTGGACAATGGGCGCAAGCCTGATCCAGCCATGCCGCGTGGATGATGAAGGCCCTAGGGTTGTAAAGT…	746	9.687614	FPLS01012409.17.1483	Bacteria;Proteobacteria;Alphaproteobacteria;Rhizobiales;Xanthobacteraceae;Pseudolabrys;metagenome	97.6
C16-09	CTGAAGAGTTTGATCATGGCTCAGATTGAACGCTGGCGGCATGGCTAAAACATGCAAGTCGAACGTGTGTAGCAATACACAAGTGGCGAAAGGGTCAGTAATGCGATCGAATGTACCCTGAGGTGGGGGATAGCTATGGGAAACTGTAGGTAATACCCCATGATCTCTACGGAGCAAAGGTTTACCGCCTTGGGAGCAGCGATCGTCCTATCAGGTAGTTGGCGGGGTAATGGCCCACCAAGCCGAAGACGGGTAGCGGGTGTGAGAGCACGGCCCGCGACATCGGAACTGAGACACTGTCCGGACTTCTACGGAAGGCTGCAGTAACGAATCTTCCGCAATGGGCGAAAGCCTGACGGAGCAATGCCGCGTGTGGGATGAAGCGTCTCTGACGTGTAA…	532	7.742325	FPLP01009197.16.1477	Bacteria;Planctomycetota;Phycisphaerae;Phycisphaerales;Phycisphaeraceae;SM1A02;metagenome	93.8
C16-10	CCTGAGAGTTTGATCCTGGCTCAGAACGAACGCTGGCGGCATGCCTAACACATGCAAGTCGAACGGCTCTTCGGAGCAGTGGCGCACGGGTGAGTAACGCGTGGGAACCTACCCTGAGGTTCGGAATAACGGTTGGAAACGACCGCTAATACCGGATGTGTCCTATGGGGCAAAGGCTTGCCGCCTTGGGAGGGGCCCGCGTCCGATTAGCTAGTTGGTGAGGTAACGGCTCACCAAGGCGACGATCGGTAGCTGGTCTGAGAGGATGATCAGCCACACTGGGACTGAGACACGGCCCAGACTCCTACGGGAGGCAGCAGTGGGGAATATTGGACAATGGGCGCAAGCCTGATCCAGCAATGCCGCGTGTGTGATGAAGGCCTTAGGGTTGTAAAACAC…	462	6.458333	KJ752779.1.1407	Bacteria;Proteobacteria;Alphaproteobacteria;Thalassobaculales;Thalassobaculaceae;Thalassobaculum;uncultured bacterium	95.5
C16-11	CTTGAGAGTTTGATCCTGGCTCAGAACGAACGCTGGCGGCAGGCCTAACACATGCAAGTCGAGCGCGCCCTTCGGGGTGAGCGGCGGACGGGTGAGTAACGCGTGGGAACGTGCCCTCTTCTGCGGAATAGCCACTGGAAACGGTGAGTAATACCGCATACGCCCTTCGGGGGAAAGATTTATCGGAGGAGGATCGGCCCGCGTTGGATTAGGTAGTTGGTGGGGTAATGGCCTACCAAGCCTACGATCCATAGCTGGTTTTAGAGGATGATCAGCCACACTGGGACTGAGACACGGCCCAGACTCCTACGGGAGGCAGCAGTGGGGAATCTTAGACAATGGGCGCAAGCCTGATCTAGCCATGCCGCGTGATCGATGAAGGCCTTAGGGTTGTAAAGA…	453	7.212721	JQ919479.1.1304	Bacteria;Proteobacteria;Alphaproteobacteria;Rhodobacterales;Rhodobacteraceae;Rhodobacter;uncultured Alphaproteobacteria bacterium	97.5
C16-12	ATTGAAGGGTTTGATCCTGGCTCAGAATGAACGTTGGCGGCATGGATTAGGCATGCAAGTCGAGCGAGAACCAAGGAAGCTTGCTTCTAAGGGGACAGCGGCGAAAGGGAGAGTAACAGGTAGATACCTACCTCCAGGCTGGGAATAGCGTCGGGAAACTGGCGGTAATGCCCAATAACATCTACGGATCAAAGCTCCGGCGCCTGGAGATGGGTCTGCTCACTATTAGCTAGTTGGTAAGGTAATGGCTTACCAAGGCGACGATGGTTAGCGGGCGTGAGAGCGTGGCCCGTCTCACTGGGACTGAGACACTGCCCAGACACCTACGGGTGGCTGCAGTCGAGAATCTTCGGCAATGGACGCAAGTCTGACCGAGCGATGCCGCGTGCGGGATGAAGG…	449	6.272501	X86388.1.1500	Bacteria;Planctomycetota;Planctomycetes;Pirellulales;Pirellulaceae;Blastopirellula;Pirellula sp.	99.0
C16-13	ACGGAGAGTTTGATCCTGGCTCAGAACGAACGCTGGCGGCAGGCCTCATACATGCAAGTCGAGCGATTAAGACCCTTTCGGGGGTGTATAAAGCGGCGAACGGGTGAGTAACAGGTGGACAACCTACCCTCTGGCGGGGGACAACAGCTGGAAACGGCTGCTAATACCGCATGTGGTTGCGGGCTTCCGGGCTCGTAAAGAAAGGCGCGTTTGCGTCACCAGGGGATGGGTCCGCCCCCCATTAGCTAGTTGGTGTGATAACAGCGCACCAAGGCTTCGATGGGTAGCCGAGCTGAGAGGTTGATCGGCCACACTGGAACTGAGACACGGTCCAGACACCTACGGGTGGCAGCAGTAGGGAATATTGGACAATGGGCGAAAGCCTGATCCAGCCATGCC…	410	5.789344	JN427890.1.1474	Bacteria;Hydrogenedentes;Hydrogenedentia;Hydrogenedentiales;Hydrogenedensaceae;uncultured organism	96.1
C16-14	CTCGAGAGTTTGATCCCGGCTCAGAATCAACGCTGGCGGCGCGCTTAACACATGCAAGTCGAACGGGAGACCCCTTCGGGGGAATCTAGTGGCGTACGGGTGAGTAACACGTGGGTTACCTGCCCTTGAGTGGGGAATAACTCCGGGAAACTGGAGCTAATACCGCATATCACCTCCGGGTGAAAGGCTTCGGCCGCTCAAGGATGGGCCCGCGGTCGATTAGCTTGTTGGTAGGGTAACGGCCTACCAAGGCAACGATCGATAGCCGGCCTGAGAGGGCACACGGCCACACTGGCACTGAGACACGGGCCAGACTCCTACGGGAGGCAGCAGTGGGGAATCTTGGACAATGGGGGAAACCCTGATCCAGCGACGCCGCGTGACCGATGAAGGCCCTCG…	407	5.725067	JN532325.1.1396	Bacteria;Acidobacteriota;Acidobacteriae;PAUC26f;uncultured organism	97.6
C16-15	TACGGAGAGTTTGATCCTGGCTCAGGATGAACGCTAGCGGCGTGCCTAACACATGCAAGTCGAACGTGAAGCCGGCTTCGGTTGGTGGAAAGTGGCGGACGGGTGAGTAACACGTAAGTAACCTGCCTCAGAGTGGGGGATAACCATTAGAAATGATGGCTAATACCGCATGGTTTTGCGATTGCGGGAGTGATTGCAAATAAAGCTCAGGCGCTTTGAGAGGGGCTTGCGTCCGATTAGCTAGTTGGTGGGGTAAAAGCCTACCAAGGCGATGATCGGTAGCTGGTCTGAGAGGACGATCAGCCACACGGGAACTGAGACACGGTCCCGACTCCTACGGGGGGCAGCAGTGAGGAATATTCGTCAATGGGGGCAACCCTGAACGAGCAACGCCGCGTG…	342	4.952584	FJ516980.1.1456	Bacteria;Chloroflexi;Anaerolineae;Caldilineales;Caldilineaceae;uncultured;uncultured Chloroflexi bacterium	94.3
C16-16	CTGAGAGTTTGATTCTGGCTCAGAACGAACGCTGGCGGCAGGCTTAACACATGCAAGTCGAACGCCCCGCAAGGGGAGTGGCAGACGGGTGAGTAACGCGTGGGAACGTACCTTTCGCTTCGGAATAGCCCCGGGAAACTGGGTGTAAAACCGGATACGCCGTATTGGGAAAGATTTATCGGCGAAAGATCGGCCCGCGTTGGATTAGCTAGTTGGCGGTGTAATGGACCACCAAGGCGACGATCCATAGCTGGTCTGAGAGGATGATCAGCCACACTGGGACTGAGACACGGCCCAGACTCCTACGGGAGGCAGCAGTGGGGAATCTTGGACAATGGGCGCAAGCCTGATCCAGCCATGCCGCGTGTGTGATGAAGGCCTTAGGGTTGTAAAGCACTT…	323	4.289566	FPLS01022565.17.1484	Bacteria;Proteobacteria;Alphaproteobacteria;Parvibaculales;Parvibaculaceae;Parvibaculum;metagenome	93.6
C16-17	ACCTGGTTGATCCTGCCAGTAGTCATACGCTCGTCTCAAAGATTAAGCCATGCATGTCTAAGTATAAGCGTTTATACAGTGAAACTGCGAATGGCTCATTATATCAGTTATAGTTTACATGATAGTGCCTTACTACATGGATAACCGTAGTAATTCTAGAGCTAATACATGCGTAAGTCCCGACTGGCAACGGAAGGGATGTATTTATTAGATATAAACCAATGCGGGCAGCAATGTCCGGTGTTTGGTGAGTCATGATAACTTTTGCGGATCGCAGTGCCAGCAATGGCGGCGATGAATCATTCAAGTTTCTGCCCTATCAGCTTTCGATGGTAGGGTATTGGCCTACCATGGCGTTAACGGGTAACGGAGAATTAGGGTTCGGTTCCGGAGAGGGAG…	305	5.591697	GU290098.1.1828	Eukaryota;SAR;Stramenopiles;Bicosoecida;uncultured;uncultured eukaryote	95.0
C16-18	ACCTGGTTGATCCTGCCAGTAGTCATATGCTTGTCTAAAAGATTAAGCCATGCATGTCTAAGAATAAGCCCTTGAACGGTGAATCTGCGAATGGCTCATTAAATCAGTTATTGTTTATTTGATGGTACCTTACTACTTGGATAACCGTAGTAATTCTAGAGCTAATACATGCGTCAAGCCCTGATTCCTTTACTGGGAGAGGGGTGCACTTATTAGATCCAAACCATCGGTTGTCTCTTCACGGGGATGACCTTAGATGGTGAGTCATGATAATTTAGCGAATCGAATGGCTTTACGCCGTCGATGCTTCATTCAAATTTCTGCCCTATCAGCTGTCGATGGTAGGATCTTGGCCTACCATGGCTATAACGGGTAACGGGGAATTAGGGTTCGATTCCG…	302	3.383226	KY857824.1.1808	Eukaryota;Amorphea;Amoebozoa;Centrohelida;Acanthocystidae;Pterocystis;Chlamydaster sterni	92.3
C16-19	ACGGAGAGTTTGATCCTGGCTCAGGATGAACGTTGGCGGCGTGCCTAACACATGCAAGTCGAACGGAAATAGCAATATTTGAGTGGCGCACGGGTGAGTAACACGTAGCTAATCTACCTCAAAGCGTGGGATAACGTGTCGAAAGACAGGCTAATACCGCATAAGCTCACGGAAAGCAGAGGACTGTGAGAAAAGGCGAAAGTCACTTTGAGATGAGGCTGCGGCCCATCAGCTAGTTGGGGTGGTAAAAGCACACCAAGGCGACGACGGGTAGGGGACCTGAGAGGGTGACCCCCCACACTGGGACTGAGACACGGCCCAGACTCCTACGGGAGGCAGCAGTGAGGAATATTGCACAATGGGCGCAAGCCTGATGCAGCGACGCCGCGTGGGTGAAGA…	294	3.862335	APMI01031815.1902.3375	Bacteria;Chloroflexi;Anaerolineae;SBR1031;A4b;wastewater metagenome	98.2
C16-20	TTTTGAAGAGTTTGATCCTGGCTCAGCGTGAACGCTGGCGGCATGGCTAAAACATGCAAGTCGAACGCGAACGGCTTCGGCCTAGTAGAGTGGCGAAAGGGCGAGTAATGCATTTCTAACGTACCCCGAACTCAGGGATAGCTCACCGAAAGGTGAATTAATACCTGATAACCCCGTCGAGTCGCCTGGCTTGATGGGCAAAGGCTTGCTGGTTCGGGATCGGGAAATGTCCTATCAGGTAGTTGGTGAGGTAATGGCTCACCAAGCCTATGACGGGTAGCGGGTGTGAGAGCACGGCCCGCCGCATCGGGACTGAGACACTGCCCGGACTCCTACGGGAGGCTGCAGTAACGAATATTCCGCAATGGACGAAAGTCTGACGGAGCAATGCCGCGTGCA…	269	3.986986	JX898161.1.1506	Bacteria;Planctomycetota;Phycisphaerae;Phycisphaerales;Phycisphaeraceae;uncultured;uncultured bacterium	88.9
C16-21	ATCTGGTTGATCCTGCCAGTAGTCATATGCTTGTCTCAAAGACTAAGCCATGCATGTCTAAGTATAAACGAGTTTATACAGTGAAACTGCGAATGGCTCATTAAATCAGTTATAATTTATTTGATAGTACCAAGTCTAAATGGATAACTGTAGTAATTCTAGAGCTAATACATGCTAAAAATCTCTTTCCTGTATAGGGAGAGAGATGCATTTATTAGAAATAAACTAACGTCATATAAAGTGGAATCATAATAACTTTTGCGAATCGCATGATTTCGAATCGGCGATGAATCATTCAAATTTCTGCCCTATCAACTTTCGATGGTAGGATAGAGGCCTACCATGGTTTTAACGGGTAACGGGGAATTAGGGTTCGGTTCCGGAGAGGGAGCCTGAGAA…	268	2.938109	AF420478.1.1737	Eukaryota;Amorphea;Amoebozoa;Diphylleia rotans	99.8
C16-22	ATGGAGAGTTTGATCCTGGCTCAGGATGAACGCTAGCGGCAGGCTTAATACATGCAAGTCGAGGGGCAGCATGACTGTAGCAATATAGTTGATGGCGACCGGCAAACGGGTGCGGAACACGTACGCAACCTTCCTTCGAGCGGGGAATAGCCCAGGGAAACTTGGATTAATACCCCATAAAACAATGAATCCGCATGGTTTTATTGTTAAAGCTTCGGCACTTGAAGATGGGCGTGCGTCTGATTAGGTAGTTGGCGGGGTAACGGCCCACCAAGCCTTCGATCAGTAACTGGTGTGAGAGCACGACCAGTCACACGGGCACTGAGACACGGGCCCGACTCCTACGGGAGGCAGCAGTAAGGAATATTGGTCAATGGACGCAAGTCTGAACCAGCCATG…	244	3.342315	HQ158639.1.1489	Bacteria;Bacteroidota;Bacteroidia;Chitinophagales;Chitinophagaceae;Terrimonas;uncultured bacterium	96.5
C16-23	CTGAGAGTTTGATCCTGGCTCAGAACGAACGCTGGCGGCGCGCTTAACACATGCAAGTCGAGCGGCCCTTTCGGGGGCAGCGGCGGACGGGTGAGTAACGCGTGGGAACCTGCCCTGGGGTTCGGGACAACCGCGGGAAACTGCGGCTAATACCGGATGTCTCCTTTGGGAGAAAGACTTGTCGCCCTGGGATGGGCCCGCGTCGGATTAGGTAGTTGGTGGGGTAACGGCTCACCAAGCCAGCGATCCGTAGCCGGTCTGAGAGGATGATCGGCCACACTGGGACTGAGACACGGCCCAGACTCCTACGGGAGGCAGCAGTGGGGAATCTTGGACAATGGGCGAAAGCCTGATCCAGCGACGCCGCGTGGGTGATGAAGGCCTTCGGGTTGTAAAGCC…	242	3.338735	LN570489.1.1320	Bacteria;Proteobacteria;Alphaproteobacteria;Tistrellales;Geminicoccaceae;Candidatus Alysiosphaera;uncultured bacterium	98.3
C16-24	TCTGAGAGGATGATCAGCCACACTGGGACTGAGACACGGCCCAGACTCCTACGGGAGGCAGCAGTGGGGAATATTGGACAATGGGCGCAAGCCTGATCCAGCAATGCCGCGTGTGTGATGAAGGCCCTAGGGTTGTAAAGCACTTTCACCGGTGACGATGATGACGGTAGCCGGAGAAGAAGCCCCGGCTAACTCCGTGCCAGCAGCCGCGGTAATACGGAGGGGGCTAGCGTTGTTCGGAATTACTGGGCGTAAAGGGCGCGTAGGCGGCTTATCAAGTCAGGCGTGAAAGCCCTGGGCTCAACCCGGGAACTGCGCTTGATACTGGTTGGCTTGAGACCGGGAGAGGGTAGTGGAATTCCCAGTGTAGAGGTGAAATTCGTAGATATTGGGAAGAAC…	238	4.276934	DQ917816.1.1462	Bacteria;Proteobacteria;Alphaproteobacteria;Thalassobaculales;uncultured;uncultured Alphaproteobacteria bacterium	93.5
C16-25	CTTGAGAGTTTGATCCTGGCTCAGAACGAACGCTGGCGGCATGCCTAACACATGCAAGTCGAACGAGACCTTCGGGTCTAGTGGCGCACGGGTGCGTAACGCGTGGGAACCTGCCCTTAGGTTCGGAATAACTCAGAGAAATTTGAGCTAATACCGGATAATGTCTTCGGACCAAAGATTTATCGCCTTTGGATGGGCCCGCGTTGGATTAGCTAGTTGGTGGGGTAAAGGCCTACCAAGGCGACGATCCATAGCTGGTCTGAGAGGATGATCAGCCACACTGGGACTGAGACACGGCCCAGACTCCTACGGGAGGCAGCAGTGGGGAATATTGGACAATGGGCGAAAGCCTGATCCAGCAATGCCGCGTGAGTGATGAAGGCCTTAGGGTTGTAAAGC…	219	2.759979	CP017113.2920785.2922272	Bacteria;Proteobacteria;Alphaproteobacteria;Sphingomonadales;Sphingomonadaceae;Porphyrobacter;Porphyrobacter sp. LM 6	99.1
C16-26	TTGAAGGGTTTGATCCTGGCTCAGAATGAACGTTGGCGGCGTGGATTAGGCATGCAAGTCGAGCGAGAATCTGTGGAATGCGACCTCGGTCAAGTGAAGCAGAGGAAAGCGGCAAACGGGGTAGTCATACACAGGTAACGTACCCTTCGGCCGGGGATAGCTGCGGGAAACTGCAGGTAATACCCGATGATCCGCCGTGTTGTGATGACACGGCGGCAAAGGTGAGATTCCGCCGGAGGAGCGGCTTGTGCGATATCAGCTTGTTGGTGAGGTAATGGCTCACCAAGGCTTAGACGTCCAGGGGGTGTGAGAGCATGGCCCCCACCACCGGAACTGAGACACTGTCCGGACACCTACGGGTGGCTGCAGTCGAGAATCTTCGGCAATGCGCGCAAGCGT…	209	3.205021	KJ590551.1.1504	Bacteria;Planctomycetota;Planctomycetes;Planctomycetales;Gimesiaceae;uncultured;uncultured bacterium	94.5
C16-27	TGAAGAGTTTGATCCTGGCTCAGCGCGAACGCTGGCGGCATGGCTAAAACATGCAAGTCGAACGCGAATCCACCTTCGGGTGGTAGTAGAGTGGCGAACGGGCGAGTAATGCATTTCTAACGTGCCTCAAGGCCAGGGATAGCTCACCGAAAGGTGTGGTAATACCTGATAACCCAATCGGATCGCATGAACTGATTGGCAAAGGCTTGCTTCCTTGAGATCGGGAAATGTGGTATCAGGTAGTTGGTGGGGTAATGGCCTACCAAGCCTATGACGCCTAGCGGGTGTGAGAGCATGACCCGCCGCATCGGAACTGAGACACTGTCCGGACTCCTACGGGAGGCTGCAGTAACGGATCTTCCGCAATGCACGCAAGTGTGACGGAGCAATGCCGCGTGC…	189	3.015453	EU735603.1.1473	Bacteria;Planctomycetota;Phycisphaerae;Phycisphaerales;Phycisphaeraceae;uncultured;uncultured bacterium	92.9
C16-28	ATGGAGAGTTTGATCCTGGCTCAGGATGAACGCTAGCGGGAGGCTTAATACATGCAAGTCGAGGGGCAATCCCGAGCAATCGGGACTAGACCGGCGCACGGGTGCGTAACGCGTATGTAACCTGCCTCACACTGATGGATAGCCCCCGGAAACGGGGATTAATACATCATAATATATTTGGATTGCATGATTTGAATATTAAAGATTTATTGGTGTGAGATGGGCATGCGTCTGATTAGCTAGTTGGTGAGGTAATGGCTCACCAAGGCGACGATCAGTAGCGGGTCTGAGAGGATGATCCGCCACACTGGTACTGAGACACGGACCAGACTCCTACGGGAGGCAGCAGTAGGGAATATTGGTCAATGGGCGAGAGCCTGAACCAGCCATCCCGCGTGC…	187	3.069460	KT201591.1.1447	Bacteria;Bacteroidota;Bacteroidia;Chitinophagales;uncultured;uncultured bacterium	92.1
C16-29	CTGAAGAGTTTGATCATGGCTCAGATTGAACGTTGGCGGCAGGCCTAACACATGCAAGTCGAGCGGAAACGAAGGGAGCTTGCTCCCAGGCGTCGAGCGGCGGACGGGTGAGTAACGCGTAGGAATCTACCCAGTAGCGGGGGATAGCCCGGGGAAACCCGGATTAATACCGCATAAGCCCTACGGGGGAAAGGTGGCCTCTTCTTGAAAGCTACCGCTATTGGAGGAGCCTGCGTCGGATTAGCTAGTTGGTGGGGTAAAGGCCTACCAAGGCGACGATCCGTAGCTGGTCTGAGAGGACGATCAGCCACACTGGGACTGAGACACGGCCCAGACTCCTACGGGAGGCAGCAGTGGGGAATATTGGACAATGGGCGCAAGCCTGATCCAGCCATGCCG…	184	2.580148	LFIK01010191.5769.7290	Bacteria;Proteobacteria;Gammaproteobacteria;Oceanospirillales;Alcanivoracaceae1;Alcanivorax;soda lake metagenome	96.1
C16-30	GATCCATAGCTGGTCTGAGAGGATGATCAGCCACACTGGGACTGAGACACGGCCCAGACTCCTACGGGAGGCAGCAGTGGGGAATCTTGGACAATGGGCGCAAGCCTGATCCAGCCATGCCGCGTGAGTGAAGAAGGCCTTAGGGTTGTAAAACTCTTTCGCCGGTGAAGATAATGACGGTAGCCGGAGAAGAAGCCCCGGCTAACTTCGTGCCAGCAGCCGCGGTAATACGAAGGGGGCTAGCGTTGTTCGGAATTACTGGGCGTAAAGCGCACGTAGGCGGATCTGTAAGTTGGGGGTGAAATCCCAGGGCTCAACCCTGGAACTGCCTTCAAGACTGCAGGTCTCGAGGTCAGGAGAGGCGAGTGGAATACCGAGTGTAGAGGTGAAATTCGTAGA…	173	2.970203	FPLS01049192.15.1450	Bacteria;Proteobacteria;Alphaproteobacteria;Caulobacterales;Hyphomonadaceae;Hirschia;metagenome	95.7
C16-31	ACGGAGAGTTTGATTCTGGCTCAGAACGAACGCTGGCGGCGTGGATAAGACATGCAAGTCGTGCGGGGAAACATGAGTAGCAATATTCAGGTTTCTTAGCGGCGAAAGGGTGAGTAACACGTGGGTAATTTGCCGCGAAGATCGGAACAACTTGCCGAAAGGCGAGCTAATGCCGAATGTGGTTCTTGGATGACATCATCCAAAAATCAAAGCTGGGGACCGTAAGGCCTGGCGCTTCGCGATAAACCCGCGTCCTATCAGCTAGTTGGTGAGGTAACGGCTCACCAAGGCAAAGACGGGTAGCTGGTCTGAGAGGACGACCAGCCACACTGGAACTGAGACACGGTCCAGACACCTACGGGTGGCAGCAGTCGAGAATTTTTCACAATGGGGGAAACC…	172	2.524671	JQ800931.1.1536	Bacteria;Verrucomicrobiota;Verrucomicrobiae;Pedosphaerales;Pedosphaeraceae;uncultured bacterium	91.8
C16-32	ACCTGGTTGATCCTGCCAGTAGTCATATGCTTGTCTCAAAGATTAAGCCATGCATGTCTAAGTATAAACAATTCTATACTGTGAAACTGCGAATGGCTCATTAAATCAGTTATAGTTTATTTGATAGTACATTACTACTTGGATAACCGTGGTAATTCTAGAGCTAATACATGCATAAAAACCCGACTTCTCAGGAAGGGTTGTATTTATTAGATAAAAAACCATCCCGGGCAACCGGTTCTTTGGTGATTCATGATAACTTTTCGAATCGTATGGCCTTGTGCTGACGATGTTTCATTCAAATTTCTGCCCTATCAACTTTCGATGGTAGGATAGAGGCCTACCATGGTTTTAACGGGTAACGGGGAATTAGGGTTCGATTCCGGAGAGGGGGCCTGA…	166	3.204221	KY249641.1.3521	Eukaryota;Amorphea;Obazoa;Opisthokonta;Nucletmycea;Aphelidea;Aphelidium;Aphelidium desmodesmi	95.1
C16-33	TACGGAGAGTTTGATTCTGGCTCAGAACGAACGCTGGCGGCGTGGATAAGACATGCAAGTCGAACGCGACTTTGCGGGTAGCAATATCTGTGAAGTTGAGTGGCGCAAGGGTGCGTAACACGTGAGAATCTGCCCTGAAGTTGGGGATAATCCCGAGAAATCGGGACTAATACCGAATGTGACCGCAAGGTTAAAGCTGGGACCGCAAGGCCTGGCGCTTTTGGATGAGCTCGCGGCCTATCAGCTCGTTGGCGGGGTAAAAGCCCACCAAGGCGAAGACGGGTAGCTGGTCTGAGAGGACGACCAGCCACACTGGAACTGAGACACGGTCCAGACACCTACGGGTGGCAGCAGTCGAGAATTTTTCTCAATGGGCGCAAGCCTGAAGGAGCGACGCCG…	162	2.460805	JF776904.1.1474	Bacteria;Verrucomicrobiota;Verrucomicrobiae;Pedosphaerales;Pedosphaeraceae;uncultured Verrucomicrobia bacterium	94.5
C16-34	CTGAAGAGTTTGATCCTGGCTCAGATTGAACGCTGGCGGCATGCTTTACACATGCAAGTCGAGCGGCAGCGCGGGGGCAACCCTGGCGGCGAGCGGCGAACGGGTGAGTAATACATCGGAACGTGTCCTTGAGTGGGGGATAACCCAGCGAAAGTTGGGCTAATACCGCATAAGCTCTGAGGAGGAAAGCGGGGGATCGCAAGACCTCGCGCTGGAGGAGCGGCCGATGTCCGATTAGCTAGTTGGTGGGGTAAAGGCTCACCAAGGCGACGATCGGTAGCTGGTCTGAGAGGATGATCAGCCACACTGGGACTGAGACACGGCCCAGACTCCTACGGGAGGCAGCAGTGGGGAATTTTGGACAATGGGGGCAACCCTGATCCAGCCATGCCGCGTGAG…	147	2.301244	HQ343211.1.1502	Bacteria;Proteobacteria;Gammaproteobacteria;Burkholderiales;Nitrosomonadaceae;oc32;uncultured bacterium	97.3
C16-35	ACGGAGAGTTTGATCCTGGCTCAGAACGAACGCTGGCGGCGTGGATAAGGCATGCAAGTCGAGCGCGAAAGTTCCCTTCGGGGAATGAGTAGAGCGGCAAACGGGTGAGTAACACGTGAGTAACGTGCCCTTTGGTGGGGGACAACCGCGGGAAACCGCGGCTAATACCGCATAACGTCACGAGTTCGCATGGACATGTGACCAAAGGGGGGGATCTTCGGACCTCCCGCCAGAGGAACGGCTCGCGCCTGATTAGCTTGTTGGTGGGGTAACGGCCTACCAAGGCTCCGATCAGTAGCCGGTCTGAGAGGATGACTGGCCACACTGGGATTGAGATACGGCCCAGACTCCTACGGGAGGCAGCAGTCTAGAAGCTTCGTCAATGGGGGAAACCCTGAA…	143	2.217232	EU245611.1.1515	Bacteria;Sumerlaeota;Sumerlaeia;uncultured;uncultured organism	92.5
C16-36	ATGGAGAGTTTGATCCTGGCTCAGGATGAACGCTAGCGGCAGGCTTAACACATGCAAGTCGAGGGGCAGCGCGGGTAGCAATACCTGGCGGCGACCGGCAAACGGGTGCGGAACACGTACGCAATCTACCCTTACCTGGGGCATAGCCCGGAGAAATCCGGATTAACTCCCCATAGTATATTTGGAGGGCATCCTTTGGATATTAAAAATTTATTGGGTAAGGATGAGCGTGCGTCCCATTAGCTAGTTGGTAGGGTAACGGCCTACCAAGGCGACGATGGGTAGCTGGTGTGAGAGCACGACCAGCCACACGGGCACTGAGACACGGGCCCGACTCCTACGGGAGGCAGCAGTGAGGAATATTGGTCAATGGACGCAAGTCTGAACCAGCCATGCCGC…	142	2.123339	FPLS01003248.27.1528	Bacteria;Bacteroidota;Bacteroidia;Chitinophagales;Chitinophagaceae;Edaphobaculum;metagenome	95.4
C16-37	TTGGAGAGTTTGATCCTGGCTCAGGACGAACGCTGGCGGCGTGCTTAACACATGCAAGTCACGGGGGTTGGAGCAATCCAGCAACCGGCGAACGGGTGCGTAACACGTGAGCGACCTGCCCAGTTGCGGGGGATAGCCGGCCCAACGGCCGGGTAATACCGCATACGCGGATCGGGGGGCATACCCTGATGCGGAAACCTACGGGGCAATTGGAGGGGCTCGCGGCCTATCAGCTTGTTGGCGGGGTAACGGCCCACCAAGGCGATGACGGGTAGCTGGTCTGAGAGGATGGCCAGCCACATTGGGACTGAGACACGGCCCAGACTCCTACGGGAGGCAGCAGTGGGGAATCTTGCGCAATGGCCGAAAGGCTGACGCAGCGACGCCGCGTGGAGGATG…	141	2.252816	MEDZ01000053.59.1587	Bacteria;Gemmatimonadota;Gemmatimonadetes;Gemmatimonadales;Gemmatimonadaceae;uncultured;Gemmatimonadetes bacterium SCN 70-22	96.1
C16-38	CTGAGAGTTTGATCCTGGCTCAGAACGAACGCTGGCGGCAGGCTTAACACATGCAAGTCGAACGAGAAGCCACCTTCGGGTGGTGGACAGTGGCAGACGGGTGAGTAACGCGTGGGAACGTACCCTTCGGTTCGGAATAACTCGGGGAAACTCGGGCTAATACCGGATACGTCCGCAAGGAGAAAGATTTATCGCCGAAGGATCGGCCCGCGTCGGATTAGCTAGTTGGTGGGGTAACGGCCCACCAAGGCGACGATCCGTAGCTGGTCTGAGAGGATGATCAGCCACACTGGGACTGAGACACGGCCCAGACTCCTACGGGAGGCAGCAGTGGGGAATATTGGACAATGGGCGAAAGCCTGATCCAGCCATGCCGCGTGAGTGAAGAAGGCCTTAGGG…	127	1.861156	FJ538153.1.1455	Bacteria;Proteobacteria;Alphaproteobacteria;Rhizobiales;uncultured;uncultured Alphaproteobacteria bacterium	94.8
C16-39	TATTGGCCTACCGTGGCAATGACGGGTAACGGAGAATTAGGGTTCGATTCCGGAGAGGGAGCCTGAGAAACGGCTACCACATCTAAGGAAGGCAGCAGGCGCGCAAATTACCCAATCCTGACACAGGGAGGTAGTGACAAGAAATAACAATACAGGGCATCCATGTCTTGTAATTGGAATGAGTAGAATTTAAATCCCTTTACGAGTATCGATTGGAGGGCAAGTCTGGTGCCAGCAGCCGCGGTAATTCCAGCTCCAATAGCGTATATTAAAGTTGTTGCAGTTAAAAAGCTCGTAGTTGGATTTCTGTCGAGGACGACCGGTCCGCCCCCCGGGTGAGTATCTGGCTCGGCCTGGACATCTTCTTGGAGAACGTCGCTGCACTTCACTGTGTGGTGC…	125	1.512227	KX465155.1.1797	Eukaryota;SAR;Alveolata;Dinoflagellata;Dinophyceae;Peridiniphycidae;Peridiniales;Peridinium;uncultured dinoflagellate	99.6
C16-40	CCTGAGAGTTTGATCCTGGCTCAGAGCGAACGCTGGCGGCATGCTTAACACATGCAAGTCGCACGGTCTGGTTTCGGCCAGGCAGTGGCGGACGGGTGAGTAACGCGTAGGAATCTATCCTTGGGTGGGGGACAACCGTGGGAAACTACGGCTAATACCGCATGATGACCGAGGTCTAAAGGCGCAAGTCGCCTGGGGAGGAGCCTGCGTACGATTAGCTAGTTGGTGGGGTAAAGGCCTACCAAGGCTCCGATCGTTAGCTGGTCTGAGAGGATGATCAGCCACACTGGGACTGAGACACGGCCCAGACTCCTACGGGAGGCAGCAGTGGGGAATATTGGACAATGGGCGCAAGCCTGATCCAGCAATGCCGCGTGTGTGAAGAAGGTCTTCGGATTG…	121	1.919459	FPLS01041444.17.1489	Bacteria;Proteobacteria;Alphaproteobacteria;Acetobacterales;Acetobacteraceae;uncultured;metagenome	97.3
C16-41	CTGAAGAGTTTGATCATGGCTCAGATTGAACGCTGGCGGCATGCTTAACACATGCAAGTCGAACGGTAACAGGCCTTCGGGCGCTGACGAGTGGCGGACGGGTGAGTAATGCGTAGGAATCTGCCTAGTAGTGGGGGACAACTTGGGGAAACTCAAGCTAATACCGCATACGCCCTACGGGGGAAAGCGGGGGATCTTCGGACCTCGCGCTATTAGATGAGCCTACGTCGGATTAGCTGGTTGGTGGGGTAAAGGCCTACCAAGGCGACGATCCGTAGCTGGTTTGAGAGGACGATCAGCCACACTGGGACTGAGACACGGCCCAGACTCCTACGGGAGGCAGCAGTGGGGAATATTGGACAATGGGCGAAAGCCTGATCCAGCAATGCCGCGTGTGTG…	119	1.830688	CP001339.2548250.2549775	Bacteria;Proteobacteria;Gammaproteobacteria;Ectothiorhodospirales;Ectothiorhodospiraceae;Thioalkalivibrio;Thioalkalivibrio sulfidiphilus HL-EbGr7	93.2
C16-42	TTCCGCCCAGGGATCAGACCGCGTTCTATTAGCTTGTTGGCGGGGTAATGGCCCACCAAGGCTGAGATGGATACCGGGTGTGAGAGCATGGCCCGGCTCACTGGGACTGAGACACTGCCCAGACACCTACGGGTGGCTGCAGTCGAGAATCTTCGGCAATGGGCGAAAGCCTGACCGAGCGACGCCGCGTGCGGGATGAAGGCCTTCGGGTTGTAAACCGCTGTCAGTTGGGAGGAAATATCAGGGGGTTCTCTCCTTGGTTTGACCGATCTTCAGAGGAAGGACGGGCTAAGTTCGTGCCAGCAGCCGCGGTAAGACGAACCGTCCGAACGTTATTCGGTATCACTGGGCTTAAAGCGTTCGTAGGCGGCCTAGAAGGTGAGATGTGAAAGCCCACGG…	115	2.038350	JN454515.1.1381	Bacteria;Planctomycetota;Planctomycetes;Pirellulales;Pirellulaceae;Rhodopirellula;uncultured organism	98.3
C16-43	CTTGAGAGTTTGATCCTGGCTCAGAACGAACGCTGGCGGTATGCTTAACACATGCAAGTCGAACGAATAAGAGCCTAGCTTGCTAGGAATTCTGTTAGTGGCAGACGGGTGAGTAACACGTGGGAATTTGCCTTACAGTATGGAATAACAACGGGAAACTGTTGCTAATACCGTATATTCTCGAGAGAGGAAAGATTTATCGCTGTAAGATAAGCCCGCGCTAGATTAGGTAGTTGGTGAGGTAATGGCTCACCAAGCCTACGATCTATAGCTGGTCTGAGAGGACGACCAGCCACACTGGGACTGAGACACGGCCCAGACTCCTACGGGAGGCAGCAGTGGGGAATCTTGGACAATGGGCGAAAGCCTGATCCAGCAATACCGCGTGAGTGATGAAGG…	112	1.832863	KC331445.1.1463	Bacteria;Proteobacteria;Alphaproteobacteria;Rickettsiales;Rickettsiaceae;uncultured;uncultured bacterium	94.3
C16-44	CCTGAGAGTTTGATCCTGGCTCAGAACGAACGCTGGCGGCAGGCCTAACACATGCAAGTCGAGCGAGAAGCATCCTTCGGGATGTGGAAAGCGGCAGACGGGTGAGTAACACGTGGGAACGTGCCCTTTGGTTCGGAATAGCTCCGGGAAACTGGAATTAATACCGGATAAGCCCTAACGGGGAAAGATTTATCGCCGAAGGATCGGCCCGCGTCTGATTAGCTAGTTGGTAGGGTAATGGCCTACCAAGGCAACGATCAGTAGCTGGTCTGAGAGGATGATCAGCCACATTGGGACTGAGACACGGCCCAAACTCCTACGGGAGGCAGCAGTGGGGAATATTGGACAATGGGCGCAAGCCTGATCCAGCCATGCCGCGTGAGTGATGAAGGCCTTAGG…	100	1.865073	DQ404752.1.1451	Bacteria;Proteobacteria;Alphaproteobacteria;Rhizobiales;Rhizobiales Incertae Sedis;Bauldia;uncultured bacterium	96.7
C16-45	ACGGAGAGTTTGATTCTGGCTCAGAACGAACGCTGGCGGCGTGGATAAGACATGCAAGTCGAACGGGATCCAAGGGGTGGCAACACAACTTGGTGAGAGTGGCGAAAGGGTGCGTAACACGTGGGCAATTTGCCCTGAGGTTCGGGATAACCTGGCGAAAGTCGGGCTAATACCGGATGTGGTCTTCGGGTGGCATCACCCAAAGTCCAAAGGCGGGGATCTTCGGACCCGTCGCTTCAGGATAAGCCCGCGGCCTATCAGCTAGTTGGCGAGGTAACGGCTCACCAAGGCGACGACGGGTAACCGGTCTGAGAGGATGGTCGGTCACACTGGAACTGAGACACGGTCCAGACACCTACGGGTGGCAGCAGTCGAGAATCATTCGCAATGGGCGAAAGC…	98	1.514408	JQ800862.1.1535	Bacteria;Verrucomicrobiota;Verrucomicrobiae;Pedosphaerales;Pedosphaeraceae;uncultured bacterium	87.6
C16-46	CTTGAGAGTTTGATCCTGGCTCAGAGCGAACGCTGGCGGCAGGCCTAACACATGCAAGTCGAACGGGGTAGCAATACCTAGTGGCGCACGGGTGAGTAACGCGTGGGAATCTACCTGATAGTACGGAATAACGGTTGGAAACGACCGCTAATACCGTATACGCTCTTCGGAGGAAAGTTTTTCGCTATCAGATGAGCCCGCGTAAGATTAGCTAGTTGGTGAGGTAATGGCTCACCAAGGCTACGATCTTTAGCTGGTCTGAGAGGACGATCAGCCACACTGGAACTGAGACACGGTCCAGACTCCTACGGGAGGCAGCAGTGGGGAATATTGGACAATGGGCGAAAGCCTGATCCAGCCATGCCGCGTGAGTGAAGAAGGCCTTCGGGTTGTAAAACT…	96	1.852800	AB757732.1.1453	Bacteria;Proteobacteria;Alphaproteobacteria;Rickettsiales;SM2D12;uncultured bacterium	94.8
C16-47	TTGTAGAGTTTGATCCTAGCTCAGGATGAACGCTGGCGGCGTGGATAAGGCATGCAAGTCGAATGCATTTAGTTGCATGGCGAACGAGGTAGTAACACGTAGGTACGCACCCCAAAGTCGGGCATAACTAGCCGAAAGGTTAGATAATTCTCGATAGTCTCGCAAGAGTAAAGATTTATCGCTTTGGGAGCGGCCTGCGTCGTATCAGCTTGTTGGTAAGGTAATGGCTTACCAAGGCTATGACGCGTAGGGGAGGTGAGAGCCTGACCCCCACCGATGGAACTGAGACACGGTCCATACACCTACGGGTGGCCGCAGTCGAGAATCTTCCGCAATGGACGAAAGTCTGACGGAGCGACGCCGCGTGATTGATGAAGTCTTTCGGGACGTAAAGATCTT…	95	2.142211	LN880482.1.1410	Bacteria;Patescibacteria;Parcubacteria;uncultured bacterium	85.8
C16-48	GAGTTTGATCCTGGCTCAGGATGAACGTTGGCGGCGTGCCTAACACATGCAAGTCGAACGGTAGATTTGTTTTCGGACGAATTGAGAGTGGCGAACGGGTGAGTAACACGTAGCTGATCTACCCTCAAGCGGGGGATAACTGCTGGAAACAGGAGCTAATACCCTATAAGCTCACGGTATTTAGAAGGCTGTGAGAAAAATTCCGGTGCTTGAGGATGAGGCTGCGTCCCATCAGCTAGTTGGTAAGGTAAAGGCTTACCAAGGCGACGACGGGTAGGGGACCTGAGAGGGTGACCCCCCACACTGGAACTGAGACACGGTCCAGACTCCTACGGGAGGCAGCAGTGAGGAATATTGCACAATGGGCGCAAGCCTGATGCAGCGACGCCGCGTGGGCGA…	77	1.230716	JN119131.1.1420	Bacteria;Chloroflexi;Anaerolineae;SBR1031;A4b;uncultured marine bacterium	93.2
C16-49	GGAGAGTTTGATCCTGGCTCAGGATGAACGCTAGCGGCAGGCCTAATACATGCAAGGCGAGGGGGCATTTCGGTGTCACCGTCGTACGGGTGCGTAACGCGTATGCAACCTACCCACTACTGGGGGATAGCCCGGGGAAACCCGGATTAATACCGCATAATACAGGGGGCCCGCCTGGGTCTATTTGTTAAAGATTTATTGGTAGTGGATGGGCATGCGTTCGATTAGCTGGTTGGCGGGGTAACGGCCCACCAAGGCGACGATCGATAGGGGAGCTGAGAGGTCGGTCCCCCACACGGGCACTGAGACACGGGCCCGACTCCTACGGGAGGCAGCAGTAGGGAATATTGGGCAATGGATGCAAGTCTGACCCAGCCATGCCGCGTGCCGGATGAAGGC…	76	1.151515	JQ800913.1.1488	Bacteria;Bacteroidota;Bacteroidia;Cytophagales;Spirosomaceae;Dyadobacter;uncultured bacterium	96.2
C16-50	TATGGAGAGTTTGATCCTGGCTCAGGATGAACGCTGGCGGCGTGCTTAACACATGCAAGTCGAACGAACTCTTCGGAGTTAGTGGCGGACGGGTGAGTAACGCGTGAGAATCTGCCCTTAGGAGGGGGACAACCACTGGAAACGGTGGCTAATACCGCATATGCCGAGAGGTGAAAGAGATTCGCCTAAGGATGAGCTCGCGTCTGATTAGCTAGTTGGTGAGGTAAGAGCTCACCAAGGCGACGATCAGTAGCTGGTCTGAGAGGATGATCAGCCACACTGGGACTGAGACACGGCCCAGACTCCTACGGGAGGCAGCAGTGGGGAATTTTCCGCAATGGGCGAAAGCCTGACGGAGCAATACCGCGTGAGGGAGGAAGGCTCTTGGGTCGTAAACCT…	64	1.226489	JQ800708.1.1453	Bacteria;Cyanobacteria;Cyanobacteriia;Cyanobacteriales;Nostocaceae;Anabaena PCC-7122;uncultured bacterium	95.9
C16-51	TGAGACACGGCCCAGACTCCTACGGGAGGCAGCAGTGGGGAATATTGGACAATGGGCGAAAGCCTGATCCAGCAATGCCGCGTGTGTGAAGAAGGCCTGCGGGTTGTAAAGCACTTTCGATGGGGAAGATTATGACGGTACCCATAGAAGAAGCACCGGCTAACTCCGTGCCAGCAGCCGCGGTAATACGGAGGGTGCAAGCGTTAATCGGAATTACTGGGCGTAAAGCGCGCGTAGGCGGCTTAGTAAGTCGGATGTGAAAGCCCCGGGCTTAACCTGGGAACTGCATTCGATACTGCTGAGCTAGAGTATGGAAGAGGGAAGTGGAATTCCGGGTGTAGCGGTGAAATGCGTAGATATCCGGAGGAACACCAGTGGCGAAGGCGACTTCCTGGGCCA…	55	1.229885	HQ697790.1.1470	Bacteria;Proteobacteria;Gammaproteobacteria;Ga0077536;uncultured bacterium	98.1
C16-52	CCCTATGGGTTGTAAACTGCTTTTATACAGGAATAAACCCCTCCTCGTGAGGAGGGCTGAAGGTACTGTAAGAATAAGCACCGGCTAACTCCGTGCCAGCAGCCGCGGTAATACGGAGGGTGCAAGCGTTATCCGGATTTATTGGGTTTAAAGGGTCCGCAGGCGGATCGGTAAGTCAGTGGTGAAAGCCTTCAGCTTAACTGGAGAACTGCCATTGATACTGCCAATCTTGAGTCCGGCTGAAGTAGGCGGAATGTGTGGTGTAGCGGTGAAATGCATAGATATCACACAGAACACCGATTGCGAAGGCAGCTTACTAAACCGGTACTGACGCTCAGGGACGAAAGCGTGGGGAGCGAACAGGATTAGATACCCTGGTAGTCCACGCTGTAAACGATG…	52	1.182540	DQ071103.1.1444	Bacteria;Bacteroidota;Bacteroidia;Flavobacteriales;Cryomorphaceae;uncultured;uncultured marine bacterium	96.2
C16-53	TTAACTGGACGTTACCCACAGAAGAAGCACCGGCTAACTCCGTGCCAGCAGCCGCGGTAATACGGAGGGTGCGAGCGTTAATCGGAATTACTGGGCGTAAAGAGTGCGTAGGTGGTTGATTAAGTTATCTGTGAAATCCCTGGGCTTAACCTGGGCAGGTCAGATGATACTGGTTAACTCGAGTATGGGAGAGGGTAGTGGAATTTCCGGTGTAGCGGTGAAATTCGTAGAGATCGGAAGGAACACCAGTGGCGAAGGCGGCTACCTGGCCTAATACTGACACTGAGGCACGAAAGCGTGGGGAGCAAACAGGATTAGATACCCTGGTAGTCCACGCCGTAAACGATGTCAACTAGCTGTTGGTTATATGAATATAATTAGTGGCGCAGCTAACGCGAT…	45	1.080041	FPLS01014341.1.1383	Bacteria;Proteobacteria;Gammaproteobacteria;Legionellales;Legionellaceae;Legionella;metagenome	98.3
C16-54	GGAGCGCAGGCGGTTTGGTGTGTTAGGTGTGAAATCCCGGGGCTCAACTCCGGAACTGCGCCTAAAACTGCCAAACTTGAGACTCGGAGGGGTAAGCGGAATTCCAGGTGTAGCGGTGAAATGCGTAGATATCTGGAGGAACACCGATGGCGAAGGCAGCTTACTGGACGAGATCTGACGCTCAGGCTCGAAAGCGTGGGGAGCGAAAGGGATTAGATACCCCTGTAGTCCACGCCGTAAACGTTGTACACTAGGTCTTGGAGGATTCGACCCCTTCAGGGCCCAAGCTAACGCGATAAGTGTACCGCCTGAGGACTACGGCCGCAAGGCTAAAACTCAAAGGAATTGACGGGGGCCCGCACAAGCGGTGGAGCATGTGGCTTAATTCGATGCAACGCG…	44	1.206997	JN447017.1.1441	Bacteria;Verrucomicrobiota;Verrucomicrobiae;Opitutales;Puniceicoccaceae;Cerasicoccus;uncultured organism	97.6
C16-55	TATGAAGGGTTTGATCCTGGCTCAGAATGAACGTTGGCGGCGTGGATTAGGCATGCAAGTCGAACGGACTCGGTTTTCGGATCGAGTTAGTGGCGTAAGGGTGAGTAAGGCGACGGTAACCAACCCCGAGATTGGGTATAGCCGCGGGAAACTGCGGGTAATCCCCAGCGAAGCGTCGGGCCGGCATCGGTCTGACGTCAAAGCTTCGGCGTCATGGGACGGGCTGTCGTGGTATTAGGTAGTTGGCGGGGTAATGGCCCACCAAGCCTTCGATGCCTACCGGGCGTGCGAGCGTGGCCCGGCACACTGGGACTGAGACACTGCCCAGACACCTACGGGTGGCTGCAGTCGAGAATCTTCGGCAATGGGCGCAAGCCTGACCGAGCGACGCCGCGTGGA…	42	1.034943	EU861958.1.1484	Bacteria;Planctomycetota;Planctomycetes;Isosphaerales;Isosphaeraceae;Aquisphaera;uncultured soil bacterium	97.4
C17-01	AGTAATTCTAGAGCTAATACGTGCGTAAATCCCGACTTCTGGAAGGGACGTATTTATTAGATAAAAGGCCGACCGAGCTCTGCTCGACCCGCGGTGAATCATGATAACTTCACGAATCGCATAGCCTTGTGCTGGCGATGTTTCATTCAAATTTCTGCCCTATCAACTTTCGATGGTAGGATAGAGGCCTACCATGGTGGTAACGGGTGACGGAGGATTAGGGTTCGATTCCGGAGAGGGAGCCTGAGAAACGGCTACCACATCCAAGGAAGGCAGCAGGCGCGCAAATTACCCAATCCTGATACGGGGAGGTAGTGACAATAAATAACAATACCGGGCATTCAATGTCTGGTAATTGGAATGAGTACAATCTAAATCCCTTAACGAGGATCCATTGGA…	3571	57.113711	AJ271859.1.3367	Eukaryota;Archaeplastida;Chloroplastida;Chlorophyta;Chlorophyceae;Kirchneriella aperta	99.5
C17-02	CTGAGAGTTTGATCCTGGCTCAGAGCGAACGCTGGCGGCAGGCCTAATACATGCAAGTCGAGCGCACCTTCGGGTGAGCGGCGGACGGGTGAGTAACGCGTGGGAACGTGCCCTTTGGTACGGAACAACTGAGGGAAACTTCAGCTAATACCGTATGTGCCCTTCGGGGGAAAGATTTATCGCCATTGGAGCGGCCCGCGTTGGATTAGGTAGTTGGTGGGGTAAAAGCCCACCAAGCCGACGATCCATAGCTGGTCTGAGAGGATGATCAGCCACACTGGGACTGAGACACGGCCCAGACTCCTACGGGAGGCAGCAGTAGGGAATCTTGCGCAATGGGCGAAAGCCTGACGCAGCCATGCCGCGTGAATGATGAAGGTCTTAGGATTGTAAAATTCT…	3020	37.785165	AY625150.1.1446	Bacteria;Proteobacteria;Alphaproteobacteria;Caulobacterales;Caulobacteraceae;Phenylobacterium;uncultured bacterium	98.6
C17-03	CCTGAGAGTTTGATCCTGGCTCAGAGCGAACGCTGGCGGCAGGCCTAACACATGCAAGTCGAACGATCCTTCGGGATAGTGGCGGACGGGTGAGTAACACGTGGGAACGTACCTTTAGGTTCGGAACAACTCAGGGAAACTTGAGCTAATACCGGATAAGCCCTTCGGGGGAAAGATTTATCGCCTTTAGAGCGGCCCGCGTTAGATTAGCTAGTTGGTGGGGTAAAGGCCCACCAAGGCTACGATCTATAGCTGGTCTGAGAGGATGATCAGCCACACTGGGACTGAGACACGGCCCAGACTCCTACGGGAGGCAGCAGTGGGGAATCTTGCGCAATGGGCGAAAGCCTGACGCAGCCATGCCGCGTGAATGATGAAGGTCTTAGGATTGTAAAATTC…	1610	22.762974	FPLS01044061.16.1453	Bacteria;Proteobacteria;Alphaproteobacteria;Caulobacterales;Caulobacteraceae;Asticcacaulis;metagenome	98.2
C17-04	CTTGAGAGTTTGATCCTGGCTCAGAACGAACGCTGGCGGCAGGCCTAACACATGCAAGTCGAGCGAGACCTTCGGGTCTAGCGGCGGACGGGTGAGTAACGCGTGGGAACGTGCCCTTCACTTCGGAATAGCCCTGGGAAACTGGGAGTAATACCGGATACGCCCTTCGGGGGAAAGAATTTCGGTGAGGGATCGGCCCGCGTTGGATTAGGTAGTTGGTGGGGTAATGGCCTACCAAGCCGACGATCCATAGCTGGTTTGAGAGGATGATCAGCCACACTGGGACTGAGACACGGCCCAGACTCCTACGGGAGGCAGCAGTGGGGAATCTTAGACAATGGGCGCAAGCCTGATCTAGCCATGCCGCGTGAGCGATGAAGGCCCTAGGGTTGTAAAGCT…	1453	20.026912	ASPP01042319.1.1433	Bacteria;Proteobacteria;Alphaproteobacteria;Rhodobacterales;Rhodobacteraceae;Rhodobacter;Reticulomyxa filosa	96.1
C17-05	ACCTGGTTGATCCTGCCAGTAGTCATATGCTTGTCTCAAAGATTAAGCCATGCATGTCTAAGTATAAACAATTCTATACTGTGAAACTGCGAATGGCTCATTAAATCAGTTATAGTTTATTTGATAGTACATTACTACTTGGATAACCGTGGTAATTCTAGAGCTAATACATGCATAAAAACCCGACTTCTCAGGAAGGGTTGTATTTATTAGATAAAAAACCATCCCGGGCAACCGGTTCTTTGGTGATTCATGATAACTTTTCGAATCGTATGGCCTTGTGCTGACGATGTTTCATTCAAATTTCTGCCCTATCAACTTTCGATGGTAGGATAGAGGCCTACCATGGTTTTAACGGGTAACGGGGAATTAGGGTTCGATTCCGGAGAGGGGGCCTGA…	1435	23.147535	KY249641.1.3521	Eukaryota;Amorphea;Obazoa;Opisthokonta;Nucletmycea;Aphelidea;Aphelidium;Aphelidium desmodesmi	95.1
C17-06	TTCGAAGGGTTTGATCCTGGCTCAGAATGAACGTTGGCGGCGTGGATTAGGCATGCAAGTCGTACGCATAGCTTCGGCTATGAGTGGCGCAAGGGTGAGTAATGCGAAGGTAACCAACCCTGGTGTTGGGCATAGCCGCGGGAAACTGCGGGTAATTCCCAGCGATGTCTCGAGATGGCATCATCTTGAGACCAAAGGTGTGATTCCGCTCTAGGACGGGCCTTCGTGGTATTAGGTAGTTGGTGAGGTAACGGCTCACCAAGCCGACGATGCCTACCGGGTGTGAGAGCATGACCCGGCACACTGGAACTGAGACACTGTCCAGACACCTACGGGTGGCTGCAGTCGAGAATCTTCGGCAATGGGCGAAAGCCTGACCGAGCGACGCCGCGTGAGGGA…	1373	18.631529	MWAB01000216.623.2112	Bacteria;Planctomycetota;Planctomycetes;Isosphaerales;Isosphaeraceae;uncultured;Verrucomicrobia bacterium ADurb.Bin474	99.3
C17-07	ACTTGAGAGTTTGATCCTGGCTCAGAACGAACGCTGGCGGCAGGCTTAACACATGCAAGTCGAGCGCCCAGCAATGGGAGCGGCGGACGGGTGAGTAACACGTGGGAATATGCCCTTCGGTACGGAACAACTCAGGGAAACTTGAGCTAATACCGTATACGCCCTTACGGGGAAAGATTTATCGCCGAAGGATTAGCCCGCGTCTGATTAGCTTGTTGGTGAGGTAACGGCTCACCAAGGCTTCGATCAGTAGCTGGTCTGAGAGGACGACCAGCCACACTGGGACTGAGACACGGCCCAGACTCCTACGGGAGGCAGCAGTGGGGAATCTTGGACAATGGGGGAAACCCTGATCCAGCCATGCCGCGTGAGTGATGAAGGCCTTAGGGTTGTAAAGCT…	810	11.208413	AB364706.1.1402	Bacteria;Proteobacteria;Alphaproteobacteria;Micropepsales;Micropepsaceae;uncultured;uncultured bacterium	97.1
C17-08	ACGGAGAGTTTGATCATGGCTCAGGACGAACGCTGGCGGCGTGCCTAAAACATGCAAGTCGAACGACCCTTCGGGGTAGTGGCGAACGGCGTAGTAATACATGAGAAACGTGCCCTTAAGACTGGGATATACCGAGGAAACCCGGCGTAATACCAGATGTGGCGGAGTGGTGGCATCACCATTCCATTAAATGGTTTTTCGCTTAAGGAGCGTCTCATGGCCTATCAGGTAGTTGGTGAGGTAATGGCTCACCAAGCCGACGACGGGTAGCGGGTCTGAGAGGATGATCCGCACGAGTGGGACTGGGACACGGCCCACACACCTACGGGTGGCAGCAGTTGGGAATCTTGCACAATGGGGGAAACCCTGATGCAGCGACGCCGCGTGGACGATGAAGGC…	678	9.854564	FPLS01045116.11.1501	Bacteria;Armatimonadota;Fimbriimonadia;Fimbriimonadales;Fimbriimonadaceae;metagenome	97.8
C17-09	ACGAAGAGTTTGATCCTGGCTCAGGATGAACGCTAGCGGCAGGCATAATACATGCAAGTTGAACGGGATAGATTGAGTTTACTTAATCTTGAGAGTGGCGCACGGGTGCGTAACACGTATGCAACTTACCTTGAACTGGGGAATAGCCCGTGGAAACATGGATTAATACCCCATAGTATAAAGATGAAGCATTTCATTTTTATTAAAGTACCGACGGTTCAAGATGGGCATGCGCGTCATTAGCTAGATGGAGAGGTAACGGCTCACCATGGCTACGATGACTAGGGGGTCTGAGAGGATGTCCCCCCACACTGGTACTGAGACACGGACCAGACTCCTACGGGAGGCAGCAGTAGGGAATATTGGGCAATGGACGCAAGTCTGACCCAGCCATGCCGC…	651	9.447983	KC331599.1.1483	Bacteria;Bacteroidota;Bacteroidia;Sphingobacteriales;NS11-12 marine group;uncultured bacterium	97.0
C17-10	CCTGAGAGTTTGATCCTGGCTCAGAACGAACGCTGGCGGCATGCCTAACACATGCAAGTCGAACGCCTGTAGCAATACAGGAGTGGCAGACGGGTGCATAACACGTGGGAACCTACCCTAGGGTTCGGAATAACCGCGGGAAACTGCGGCTAATACCGGATACGTCCTTCGGGAGAAAGATTCATCGCCCTTGGAGGGGCCCGCGTCGGATTAGCTAGTTGGTGAGGTAACGGCTCACCAAGGCGACGATCCGTAGCTGATCTGAGAGGATGATCAGCCACACTGGAACTGAGACACGGTCCAGACTCCTACGGGAGGCAGCAGTGGGGAATATTGGACAATGGGCGCAAGCCTGATCCAGCAATGCCGCGTGGGTGATGAAGGCCTTCGGGTTGTAAA…	587	8.722605	KY077145.1.1327	Bacteria;Proteobacteria;Alphaproteobacteria;uncultured;Lacibacterium aquatile	99.3
C17-11	CTTGAGAGTTTGATCCTGGCTCAGAACGAACGCTGGCGGCAGGCCTAACACATGCAAGTCGAACGGCACCTTCGGGTGTAGTGGCGGACGGGTTAGTAACGCGTGGGAACGTGCCCTTCTCTACGGAATAGTCCCGGGAAACTGGGTTTAATACCGTATACGCCCTTCGGGGGAAAGATTTATCGGAGAAGGATCGGCCCGCGTCTGATTAGGTAGTTGGTGGGGTAATGGCCTACCAAGCCGACGATCAGTAGCTGGTTTGAGAGGATGATCAGCAACACTGGGACTGAGACACGGCCCAGACTCCTACGGGAGGCAGCAGTGGGGAATCTTAGACAATGGGCGAAAGCCTGATCTAGCCATGCCGCGTGAGTGACGAAGGCCTTAGGGTCGTAAAGC…	464	8.017408	KJ855316.1.1385	Bacteria;Proteobacteria;Alphaproteobacteria;Rhodobacterales;Rhodobacteraceae;Limimaricola;Limimaricola aestuariicola	97.3
C17-12	TGATGGGGGAGCGGCGGACGGGTGAGTAACACGTGGGAATTTTTCCTGGAGTACGGAACAACCGAGGGAAACTTCGGCTAATACCGTATGATGTCGAGAGACCAAAGATTTATCGCTCTGGGGTGAGCCCGCGTCAGATTAGGTAGTTGGTGGGGTAAAGGCCTACCAAGCCTACGATCTGTAGCTGGTCTGAGAGGACGATCAGCCACACTGGGACTGAGACACGGCCCAGACTCCTACGGGAGGCAGCAGTGGGGAATCTTGCGCAATGGGCGAAAGCCTGACGCAGCCATGCCGCGTGAGTGAAGAAGGTCTTAGGATTGTAAAGCTCTTTCGCTCGTGACGATGATGACGGTAACGAGAGAAGAAGCCCCGGCTAACTTCGTGCCAGCAGCCGCG…	394	6.090861	EF516476.1.1405	Bacteria;Proteobacteria;Alphaproteobacteria;Rhizobiales;A0839;uncultured bacterium	98.1
C17-13	ACCTGGTTGATCCTGCCAGTAGTCATATGCTTGTCTCAAAGATTAAGCCATGCATGTCTAAGTATAAACTGCTTTATACTGTGAAACTGCGAATGGCTCATTAAATCAGTTATAGTTTATTTGATGGTACCTTACTACCGGATAACCGTAGTAATTCTAGAGCTAATACGTGCGTAAATCCCGACTCCTGGAAGGGACGTATTTATTAGATTTAAGGCCGACCCGGCTCTGCCGGTCTCGCGGTGAATCATGATAACTTCACGAATCGCATGGCCTTGCGCCGGCGATGTTTCATTCAAATTTCTGCCCTATCAACTTTCGATGGTAGGATAGAGGCCTACCATGGTGGTAACGGGTGACGGAGGATTAGGGTTCGATTCCGGAGAGGGAGCCTGAGAA…	335	8.547566	AB080309.1.1791	Eukaryota;Archaeplastida;Chloroplastida;Chlorophyta;Trebouxiophyceae;Parachlorella kessleri	99.4
C17-14	CTTGAGAGTTTGATCCTGGCTCAGGACGAACGCTGGCGGCAGGCTTAACACATGCAAGTCGAGCGCCCTGCTTGCAGGGAGCGGCAGACGGGTGAGTAACGCGTGGGAACGTGCCTTTCGGTTCGGGATAAGCCGGGGAAACCTGGTCTAAAACCGGATACGCCCTCCGGGGGAAAGTTTACGCCGAAAGATCGGCCCGCGTCAGATTAGGTAGTTGGTGGGGTAATGGCCTACCAAGCCGACGATCTGTAGCTGGTCTGAGAGGATGATCAGCCACACTGGGACTGAGACACGGCCCAGACTCCTACGGGAGGCAGCAGTGGGGAATATTGGACAATGGGCGAAAGCCTGATCCAGCCATGCCGCGTGGATGAAGAAGGCCCTAGGGTTGTAAAGTCC…	325	4.774278	AY945873.1.1429	Bacteria;Proteobacteria;Alphaproteobacteria;Caulobacterales;Parvularculaceae;Amphiplicatus;uncultured bacterium	99.9
C17-15	ATGGAGAGTTTGATCCTGGCTCAGGATGAACGCTAGCGGCGGGCTTAATACATGCAAGTCGAGGGGTAGCAATACACCGGCGTACGGGTGCGTAACGCGTATGCAACCTACCTTTATCTGGGGGATAGCCCGGGGAAACCCGGATTAATACCGCATAAGAAAGTAGTTCGGCATCGGACAGCTTTTAAAGATTTATTGGATAAAGATGGGCATGCGTAGGATTAGATAGTTGGCGGGGTAATGGCTCACCAAGTCTACGATCCTTAGGGGCTCTGAGAGGAGAATCCCCCACACTGGCACTGAGATACGGGCCAGACTCCTACGGGAGGCAGCAGTAGGGAATATTGGGCAATGGGCGGAAGCCTGACCCAGCCACGCCGCGTGCAGGAAGACGGCCCT…	295	4.494618	KP765737.1.1433	Bacteria;Bacteroidota;Bacteroidia;Cytophagales;Spirosomaceae;Emticicia;Emticicia aquatica	96.7
C17-16	ATGGAGAGTTTGATCCTGGCTCAGGATGAACGCTAGCGGGAGGCTTAACACATGCAAGTCGAACGGTAACAGGTCTTCGGATGCTGACGAGTGGCGAACGGGTGCGTAACGCGTATGCAACCTGCCCTTTACTGGAGAATAGCCCAGAGAAATTTGGATTAATACTCCATAGTATTACGGATTCGCATGTTTCTGTAATTAAAGTTCCAACGGTAAAGGATGGGCATGCGTGACATTAGTTTGTTGGTGAGGTAACGGCTCACCAAGACTACGATGTCTAGGGGTTCTGAGAGGATGATCCCCCACACTGGTACTGAGACACGGACCAGACTCCTACGGGAGGCAGCAGTGAGGAATATTGGACAATGGACGCAAGTCTGATCCAGCCATCCCGCGTGC…	294	4.031283	FPLS01030991.16.1513	Bacteria;Bacteroidota;Bacteroidia;Flavobacteriales;Cryomorphaceae;uncultured;metagenome	95.5
C17-17	CTTGAGAGTTTGATCCTGGCTCAGAACGAACGCTGGCGGCAGGCTTAACACATGCAAGTCGAACGCCCCGCAAGGGGAGTGGCAGACGGGTGAGTAACACGTGGGAACCTACCCAGGGGTACGGAATAACTCAGGGAAACTTGGGATAATACCGTATACGACCTAAGGGTGAAAGATTTATCGCCCCTGGATGGGCCCGCGTTGGATTAGCTAGTTGGTGGGGTAAAGGCCTACCAAGGCTACGATCCATAGCTGGTCTGAGAGGATGATCAGCCACACTGGGACTGAGACACGGCCCAGACTCCTACGGGAGGCAGCAGTGGGGAATCTTGGACAATGGGCGCAAGCCTGATCCAGCCATGCCGCGTGTGTGATGAAGGCCTTAGGGTTGTAAAGCAC…	276	4.095160	GQ263691.1.1429	Bacteria;Proteobacteria;Alphaproteobacteria;Parvibaculales;Parvibaculaceae;Parvibaculum;uncultured bacterium	96.2
C17-18	CTGAAGAGTTTGATCCTGGCTCAGATTGAACGCTGGCGGCATGCTTTACACATGCAAGTCGAACGGCAGCACGGGTGCTTGCACCTGGTGGCGAGTGGCGAACGGGTGAGTAATATATCGGAACGTACCCGGAAATGGGGGATAACGTACCGAAAGGTACGCTAATACCGCATATGCCCTGAGGGGGAAAGTGGGGGATCCGCAAGGACCTCACGTTTTCGGAGCGGCCGATATCAGATTAGCTAGTTGGTGGGGTAAAGGCCTACCAAGGCGACGATCTGTAGCTGGTCTGAGAGGACGACCAGCCACACTGGAACTGAGACACGGTCCAGACTCCTACGGGAGGCAGCAGTGGGGAATTTTGGACAATGGGGGCAACCCTGATCCAGCCATGCCGCG…	259	3.777543	DQ386858.1.1475	Bacteria;Proteobacteria;Gammaproteobacteria;Burkholderiales;Gallionellaceae;Sideroxydans;Sideroxydans paludicola	96.8
C17-19	TACTGAGAGTTTGATCCTAGCTCAGGGTGAACGCTGGCGGTATGGATAAGGCATGCAAGTCTAGGGGCCCGCAAGGGCACCGGCAGACGAGGTAGTAACAGGTAGGAACGTACCCGGAAGTCGTGCACAGCTCGTCGAAAGACGGGGTAATTCACGATGGTCTCGCAAGAGTAAAGATTTATCGCTTCCGGAGCGGCCTGCCTTGTATCAGCTAGTTGGTGAGGTAATGGCTCACCAAGGCTATGACGCATAGGGGACCTGAGAGGGTGACCCCCACCGATGAGACTGAGACACGGCTCATACCCCTACGGGGGGCCGCAGCCGAGAATATTCGACAATGGGCGAAAGCCTGATCGAGCGATACCGCGTGGTGGATGAAGTGCTTCGGCACGTAAACAT…	252	3.666150	GQ339126.1.1424	Bacteria;Patescibacteria;Parcubacteria;Candidatus Kaiserbacteria;uncultured bacterium	95.9
C17-20	CTGAAGAGTTTGATCCTGGCTCAGATTGAACGCTGGCGGAATGCTTTACACATGCAAGTCGAACGGCAGCACGGGAGCTTGCTCCTGGTGGCGAGTGGCGAACGGGTGAGTAATGCGTCGGAACGTGCCGAGTAATGGGGGATAACGCAGCGAAAGCTGTGCTAATACCGCATACGCCCTGAGGGGGAAAGTGGGGGATCGCAAGACCTCACGTTATTCGAGCGGCCGACGTCTGATTAGCTAGTTGGTGGGGTAAAGGCCTACCAAGGCGACGATCAGTAGCGGGTCTGAGAGGATGATCCGCCACACTGGAACTGAGACACGGTCCAGACTCCTACGGGAGGCAGCAGTGGGGAATTTTGGACAATGGGGGCAACCCTGATCCAGCCATTCCGCGTG…	214	3.195956	DQ787711.1.1526	Bacteria;Proteobacteria;Gammaproteobacteria;Burkholderiales;Hydrogenophilaceae;Thiobacillus;uncultured bacterium	99.3
C17-21	CTTGGAGAGTTTGATCCTGGCTCAGAACGAACGCTGGCGGCGTGCCTAATACATGCAAGTCGAGCGAGAAAGTCCTTCGGGATGAGTACAGCGGCGCACGGGTGAGTAACACGTAGGTACCTGCCCTTGAGTGGGGAATAACACCGGGAAACCGGTGCTAATACCGCATACGAAGGAAACTTCAAAGAGGGCGTAGCAATACGCTCTTGCTCGAGGAGGGGCCTGCGCGACATTAGGTAGTTGGTGGGGTAACGGCCCACCAAGCCGACGATGTCTATCCGGTCTGAGAGGATGATCGGACACACTGGAACTGAGACACGGTCCAGACTCCTACGGGAGGCAGCAGTAGGGAATATTGCGCAATGGGGGAAACCCTGACGCAGCAACGCCGCGTGAGTG…	212	3.320299	FPLS01018993.5.1500	Bacteria;Bdellovibrionota;Bdellovibrionia;Bacteriovoracales;Bacteriovoracaceae;Peredibacter;metagenome	95.7
C17-22	ACGGAGAGTTTGATTCTGGCTCAGAACGAACGCTGGCGGCGTGGATAAGACATGCAAGTCGTGCGGGGAAACATGAGTAGCAATATTCAGGTTTCTTAGCGGCGAAAGGGTGAGTAACACGTGGGTAATTTGCCGCGAAGATCGGAACAACTTGCCGAAAGGCGAGCTAATGCCGAATGTGGTTCTTGGATGACATCATCCAAAAATCAAAGCTGGGGACCGTAAGGCCTGGCGCTTCGCGATAAACCCGCGTCCTATCAGCTAGTTGGTGAGGTAACGGCTCACCAAGGCAAAGACGGGTAGCTGGTCTGAGAGGACGACCAGCCACACTGGAACTGAGACACGGTCCAGACACCTACGGGTGGCAGCAGTCGAGAATTTTTCACAATGGGGGAAACC…	194	2.657186	JQ800931.1.1536	Bacteria;Verrucomicrobiota;Verrucomicrobiae;Pedosphaerales;Pedosphaeraceae;uncultured bacterium	91.8
C17-23	ATTGAAGGGTTTGATCCTGGCTCAGAATGAACGTTGGCGGCATGGATTAGGCATGCAAGTCGAGCGAGAACCAAGGAAGCTTGCTTCTAAGGGGACAGCGGCGAAAGGGAGAGTAACAGGTAGATACCTACCTCCAGGCTGGGAATAGCGTCGGGAAACTGGCGGTAATGCCCAATAACATCTACGGATCAAAGCTCCGGCGCCTGGAGATGGGTCTGCTCACTATTAGCTAGTTGGTAAGGTAATGGCTTACCAAGGCGACGATGGTTAGCGGGCGTGAGAGCGTGGCCCGTCTCACTGGGACTGAGACACTGCCCAGACACCTACGGGTGGCTGCAGTCGAGAATCTTCGGCAATGGACGCAAGTCTGACCGAGCGATGCCGCGTGCGGGATGAAGG…	165	2.530945	X86388.1.1500	Bacteria;Planctomycetota;Planctomycetes;Pirellulales;Pirellulaceae;Blastopirellula;Pirellula sp.	99.0
C17-24	CCTGAGAGTTTGATCCTGGCTCAGAACGAACGCTGGCGGCATGCCTAACACATGCAAGTCGAACGCATCTTCGGATGAGTGGCGCACGGGTGAGTAACGCGTGGGAACCTACCCTGAGGTTCGGAATAACGGCTGGAAACGGCCGCTAATACCGGATGTGCCCTGAGGGGCAAAGGCTTGCCGCCTTGGGAGGGGCCCGCGTCCGATTAGCTTGTTGGTGGGGTAATGGCCTACCAAGGCGACGATCGGTAGCTGGTCTGAGAGGATGATCAGCCACACTGGGACTGAGACACGGCCCAGACTCCTACGGGAGGCAGCAGTGGGGAATATTGGACAATGGGGGCAACCCTGATCCAGCAATGCCGCGTGTGTGATGAAGGCCCTAGGGTTGTAAAGCAC…	163	2.650927	KP976094.1.1449	Bacteria;Proteobacteria;Alphaproteobacteria;Thalassobaculales;Thalassobaculaceae;Thalassobaculum;Thalassobaculum fulvum	98.1
C17-25	ACGGAGAGTTTGATCCTGGCTCAGGATGAACGCTGGCGGCATGCTTAACACATGCAAGTCGAACGAATGATTTTTTCTACTTGTAGAAGAAATTAATGAGTGGCGGACGGGTGAGTAACACGTAAGAACCTACCTTTTGGAGAGGGACAACCACTGGAAACGGTGGCTAAAACCTCATAAAAAGCTGAGAAGTGAAAAGATGAAAAATCGCCAGAAGATGGGCTTGCGGCTGATTAGCTTGTTGGTGGGGTAATGGCTTACCAAGGCAATGATCAGTAGCTGGTCTGAGAGGATGATCAGCCACACTGGGACTGAGACACGGCCCAGACTCCTACGGGAGGCAGCAGTGAGGAATTTTCCGCAATGGGCGAAAGCCTGACGGAGCAATGCCGCGTGAAG…	151	2.339968	FJ968741.89400.90990	Bacteria;Cyanobacteria;Cyanobacteriia;Chloroplast;Parachlorella kessleri	94.4
C17-26	TTGAGAGTTTGATCCTGGCTCAGAGCGAACATTGGCGGTAGGCTTAACACATGCAAGTCGAGCGAGGTTTAGAACCGAGCGGCGAACGGGTGAGTAATACTTGGGAATCTACCCTGAAGTGGGGGATAACAGCCAGAAATGGCTGCTAATACCGCATAATCCATATTGGGAAAGCGCGCTGCGCTTTAGGATGAGCCCAAGCCTGATTAGCTAGTTGGTGGGGTAACGGCCCACCAAGGCGACGATCAGTAGCTGGTCTGAGAGGATGATCAGCCACACTGGAACTGAGACACGGTCCAGACTCCTACGGGAGGCAGCAGTGGGGAATCTTGCGCAATGGGGGCAACCCTGACGCAGCCATACCGCGTGTGCGATGAAGGTCTTCGGATTGTAAAGCAC…	143	2.305628	FPLS01008089.1.1347	Bacteria;Proteobacteria;Alphaproteobacteria;Rhodospirillales;uncultured;metagenome	94.0
C17-27	AGTTTGATCCTGGCTCAGAGCGAACGCTGGCGGCAGGCTTAACACATGCAAGTCGAACGCATCCTTCGGGATGAGTGGCAGACGGGAGAGTAACACGTGGGAACGCGCCCTTCGGTTCGGAATAACTCAGGGAAACTTGAGCTAATACCGGATACGCCCTTACGGGGAAAGATTTATTGCCGAAGGAACGGCCCGCGTCGGATTAGCTAGTTGGTGAGGTAATGGCTCACCAAGGCGACGATCCGTAGCTGGTCTGAGAGGATGACCAGCCTCACTGGGACTGAGACACGGCCCAGACTCCTACGGGAGGCAGCAGTGGGGAATATTGGACAATGGGCGCAAGCCTGATCCAGCCATGCCGCGTGGATGATGAAGGCCCTAGGGTTGTAAAGTCCTTTT…	126	1.848389	GQ396838.1.1454	Bacteria;Proteobacteria;Alphaproteobacteria;Rhizobiales;Xanthobacteraceae;Pseudolabrys;uncultured bacterium	97.4
C17-28	TATGAGAGTTTGATCCTGGCTCAGAACGAACGCTGGCGGCATGCCTAACACATGCAAGTCGATCGCCCCGCAAGGGGAGAGGCGAACGGGTGAGTAATACATAGGAATCTGCCCAACACTGGGGGATAACTACTGGAAACAGTAGCTAATACCGCATACGCCATATTGGGAAAGCTACGGCGGTGATGGATGAGCCTATGTCTGATTAGCTAGTTGGTAGGGTAATGGCCTACCAAGGCAACGATCAGTAGCTGGTCTGAGAGGATGATCAGTCACACTGGAACTGAGACACGGTCCAGACTCCTACGGGAGGCAGCAGTGGGGAATATTGCGCAATGGGCGAAAGCCTGACGCAGCAATGCCGCGTGAGTGATGACGGCCTTCGGGTTGTAAAGCTCT…	118	1.812073	FPLS01044029.12.1475	Bacteria;Proteobacteria;Alphaproteobacteria;Rhodospirillales;Magnetospirillaceae;uncultured;metagenome	85.1
C17-29	CCTGAGAGTTTGATCCTGGCTCAGAGCGAACGCTGGCGGCATGCTTAACACATGCAAGTCGCACGAAGGTTTCGGCCTTAGTGGCGGACGGGTGAGTAACGCGTAGGTATCTATCCATGGGTGGGGGATAACAGCGGGAAACTGCTGCTAATACCGCATGACACCTGAGGGTCAAAGGCGCAAGTCGCCTGTGGAGGAGCCTGCGTCCGATTAGCTAGTTGGTGGGGTAATTGCCTACCAAGGCTACGATCGGTAGCTGGTCTGAGAGGATGATCAGCCACACTGGGACTGAGACACGGCCCAGACTCCTACGGGAGGCAGCAGTGGGGAATATTGGACAATGGGCGCAAGCCTGATCCAGCAATGCCGCGTGGATGAAGAAGGTCTTCGGATTGTAAA…	115	1.847852	FPLP01008983.15.1485	Bacteria;Proteobacteria;Alphaproteobacteria;Acetobacterales;Acetobacteraceae;Rhodovastum;metagenome	97.1
C17-30	CTGAAGAGTTTGATCCTGGCTCAGATTGAACGCTGGCGGCATGCTTAACACATGCAAGTCGAACGGCAGCACGGGAGCTTGCTCCTGGTGGCGAGTGGCGGACGGGTGAGTAATACATAGGAATCTGCCCTGTAGCGGGGGACAACTTAGGGAAACTTAAGCTAATACCGCATACGACCTACGGGTGAAAGACTTCGGTCACTATAGGATGAGCCTATGTCTGATTAGCTAGTTGGTAGGGTAATGGCCTACCAAGGCGACGATCAGTAGCTGGTCTGAGAGGACGATCAGCCACACTGGGACTGAGACACGGCCCAGACTCCTACGGGAGGCAGCAGTGGGGAATATTGGACAATGGGCGAAAGCCTGATCCAGCAATGCCGCGTGTGTGAAGAAGGC…	111	1.913151	JN977254.1.1536	Bacteria;Proteobacteria;Gammaproteobacteria;Ectothiorhodospirales;Thioalkalispiraceae;Thiohalophilus;uncultured bacterium	90.5
C17-31	CCTGAGAGTTTGATCCTGGCTCAGAACGAACGCTGGCGGCAGGCCTAACACATGCAAGTCGAGCGAGAAGCATCCTTCGGGATGTGGAAAGCGGCAGACGGGTGAGTAACACGTGGGAACGTGCCCTTTGGTTCGGAATAGCTCCGGGAAACTGGAATTAATACCGGATAAGCCCTATGGGGGAAAGATTTATCGCCGAAGGATCGGCCCGCGTCTGATTAGCTAGTTGGTAGGGTAATGGCCTACCAAGGCAACGATCAGTAGCTGGTCTGAGAGGATGATCAGCCACATTGGGACTGAGACACGGCCCAAACTCCTACGGGAGGCAGCAGTGGGGAATATTGGACAATGGGCGCAAGCCTGATCCAGCCATGCCGCGTGAGTGATGAAGGCCTTAGG…	107	1.508002	DQ404752.1.1451	Bacteria;Proteobacteria;Alphaproteobacteria;Rhizobiales;Rhizobiales Incertae Sedis;Bauldia;uncultured bacterium	97.4
C17-32	TGACGGTACCAGCAGAAGAAGCACCGGCTAACTACGTGCCAGCAGCCGCGGTAATACGTAGGGTGCAAGCGTTGTCCGGATTTATTGGGCGTAAAGAGCTCGTAGGCGGTCAGTCGCGTCGGATGTGAAAACCCGGAGCTTAACTCCGGGCCTGCATTCGATACGGGCTGACTAGAGTGTGGTAGGGGAGACTGGAACTCCTGGTGTAGCGGTGAAATGCGCAGATATCAGGAAGAACACCGATGGCGAAGGCAGGTCTCTGGGCCACTACTGACGCTGAGGAGCGAAAGCGTGGGGAGCAAACAGGATTAGATACCCTGGTAGTCCACGCCGTAAACGGTGGGCGCTAGGTGTGGGGAACATTCCACGTTCTCCGTGCCGCAGCTAACGCATTAAGCG…	105	1.834462	FPLM01003197.11.1509	Bacteria;Actinobacteriota;Actinobacteria;Frankiales;Sporichthyaceae;Longivirga;metagenome	97.3
C17-33	ACGAAGAGTTTGATCCTGGCTCAGGATGAACGCTAGCGGCAGGCCTAATACATGCAAGTCGAGGGGCAGCACGGCAGCAATGCTGGTGGCGACCGGCGCACGGGTGCGTAACGCGTATGCAACCTACCTTTAACAGTGGGATAGCCCCGAGAAATCGGGATTAATACCGCATAACAATGCGAGCTGGCATCAGCATGCATTTAAAACTCCGGTGGTTAAAGATGGGCATGCGTGACATTAGCTGGTTGGTGAGGTAACGGCTCACCAAGGCTACGATGTCTAGGGGTTCTGAGAGGATGATCCCCCACACTGGTACTGAGACACGGACCAGACTCCTACGGGAGGCAGCAGTAAGGAATATTGGTCAATGGGCGCAAGCCTGAACCAGCCATGCCGCGT…	104	1.624833	FQ658770.1.1350	Bacteria;Bacteroidota;Bacteroidia;Bacteroidetes VC2.1 Bac22;uncultured soil bacterium	97.4
C17-34	ACGATCGGTAGCTGGTCTGAGAGGACGATCAGCCACACGGGAACTGAGACACGGTCCCGACTCCTACGGGGGGCAGCAGTGAGGAATATTGGGCAATGGGCGGAAGCCTGACCCAGCAACGCCGCGTGGAGGAAGAAGGCCTTCGGGTTGTAAACTTCTTTTGACGGGGAAGAGAGAGGACGGTACCCGTCGAATAAGTCACGGCTAACTACGTGCCAGCAGCCGCGGTAATACGTAGGTGACAAGCGTTATCCGGAATTACTGGGCGTAAAGCGCACGCAGGCGGCTGATTAAGTCTGACGTGAAATCTCCTGGCTTAACTGGGAGGGGTCGTTGGAAACTGGTTGGCTTGAGGTGGTGAGAGGGGTGTGGAATTCCCGGTGTAGTGGTGGAATGCGT…	100	2.122995	FPLM01004122.8.1488	Bacteria;Chloroflexi;Anaerolineae;Caldilineales;Caldilineaceae;uncultured;metagenome	92.8
C17-35	CCTGAGAGTTTGATCCTGGCTCAGAACGAACGCTGGCGGCATGCCTAACACATGCAAGTCGAACGTGATCCGGGGCTTGCTCCGGTGAAAGTGGCGGACGGGTGAGTAACGCGTGGGAACCTGCCCTTTGGTCGGGAATAACCGCGGGAAACTGCGGCTAATACCCGATGCGCCCTTCTGGCGTGAGCTGGGAGGGGAAAGATTTATCGCCGAAGGATGGGCCCGCGTCGGATTAGGTAGTTGGTGGGGTAATGGCCTACCAAGCCTTCGATCCGTAGCTGGTCTGAGAGGATGATCAGCCACACTGGGACTGAGATACGGCCCAGACTCCTACGGGAGGCAGCAGTGGGGAATATTGGACAATGGGCGCAAGCCTGATCCAGCAATGCCGCGTGAGTG…	98	1.605676	KC551541.1.1422	Bacteria;Proteobacteria;Alphaproteobacteria;uncultured;uncultured bacterium	97.9
C17-36	CTGAAGAGTTTGATCATGGCTCAGATTGAACGCTGGCGGCAGGCCTAACACATGCAAGTCGAGCGGTAACAGTCCTTCGGGAGCTGACGAGCGGCGGACGGGTGAGTAATGCATGGGAATCTGGCCGGTCATGGGGGATAGCCCGGGGAAACTCGGATTAATACCGCATACGCCCTACGGGGGAAAGCAGGGGATCTTCGGACCTTGCGTGATCGGATGAGCCCATGTCGGATTAGCTAGTTGGTAGGGTAATGGCCTACCAAGGCGACGATCCGTAACTGGTCTGAGAGGATGATCAGTCACACCGGAACTGAGACACGGTCCGGACTCCTACGGGAGGCAGCAGTGGGGAATATTGGACAATGGGGGCAACCCTGATCCAGCCATGCCGCGTGTGTG…	94	1.437307	KF964635.1.1497	Bacteria;Proteobacteria;Gammaproteobacteria;Oceanospirillales;Hahellaceae;Hahella;uncultured bacterium	96.1
C17-37	GGGCCTACCATGCTGGCGACGGGTACGGGGAATTGGGGTTCGATTCCGGAGAGGGAGCCTGAGAAACGGCTACCACATCCAAGGAAGGCAGCAGGCGCGCAAATTACCCAATTCCGATTCGGAGAGGTAGAGACAGGGAATAACGATGCGGGGCCCTTTGGGTCCTGCAATTGGAATGAGACATGTTTAAAGCAAGGAACGAGAAGCTACTCGAGGACAAGTCTGGTGCCAGCACCCGCGGTAATTCCAGCTCGAGGAAATTTTATCAATGCTGTTGCAGTTGAAACGCTCGTAGTTGAGTTTTGTGTTTGAGTCGCTGGTTTCGCGCAAGCGAGCACTGGCGGCCGGACATGTGTGTCAGCAGCGTCGTTCGCGGCGTCTCTGGCGGGTTACTGTGAA…	84	1.322156	AY082996.1.1757	Eukaryota;Amorphea;Obazoa;Opisthokonta;Nucletmycea;Fungi;Cryptomycota;Incertae Sedis;Incertae Sedis;Incertae Sedis;Incertae Sedis;Paramicrosporidium;uncultured eukaryote	82.0
C17-38	AAGGGTTTGATCCTGGCTCAGAATGAACGTTGGCGGCGTGGATTAGGCATGCAAGTCGAGCGAGAACCCGCAAGGGGGACAGCGGCGAACGGGGTAGGACAATCTAGGTAACGTACCCTCGGGGCGAGGACAGCCACGGGAAACTGTGGGTAATACTCGATAAACTTCCCAATCATTATGGAAGGGGAAGCAATGGGTGTGATTCCACCTGAGGAGCGGCTTAGACAGTATCAGCTTGTTGGTGAGGTAACGGCTCACCAAGGCTACGACGCTTAGGGGGTGTGAGAGCATGGCCCCCACCACTGGCACTGAGACACTGGCCAGACACCTACGGGTGGCTGCAGTCGAGAATCTTCGGCAATGGACGAAAGTCTGACCGAGCGACGCCGCGTGCGGGAT…	81	1.319233	AB179539.1.1501	Bacteria;Planctomycetota;Planctomycetes;Planctomycetales;Schlesneriaceae;Schlesneria;uncultured bacterium	98.5
C17-39	CTAAGAGTTTGATCCTGGCTCAGAACGAACGCTGGCGGCAGGCCTAATACATGCAAGTCGAACGAAGCCTTCGGGCTTAGTGGCGCACGGGTGAGTAACGCGTGGGAACCTACACAGAGGTGCGGAACAACAGTTGGAAACGACTGCTAATACCGCATAATGTCTCCGGACCAAAGAATTTCGCCTTTGGATGGGCCCGCGTTTGATTAGCTTGTTGGTGGGGTAATGGCCTACCAAGGCGACGATCAATAGCTGGTCTGAGAGGATGATCAGCCACACTGGTACTGAGACACGGACCAGACTCCTACGGGAGGCAGCAGTAAGGGATATTGCGCAATGGACGAAAGTCTGACGCAGCCATGCCGCGTGAGTGAAGAAGGCCTTCGGGTTGTAAAGCTC…	76	1.265918	KY609439.1.1448	Bacteria;Proteobacteria;Alphaproteobacteria;Micavibrionales;Micavibrionaceae;uncultured;uncultured bacterium	92.3
C17-40	GCTCAGGATGAACGCTGGCGGCATGCTTTACACATGCAAGTCATACGGGAGTTAGTTTCGGCTAACTCCAGTGGCGGACGGGTGAGTAACACGTGAGAATTCGCCTTTAGGAGGGGGATAACAGGGGGAAACTCCTGCTAAAACCCCATATGCCTTCGGGTCAAAAGAGTAATCTGCCTAAAGAGAAGCTCGCGGCTGATTAGCTAGTTGGTGGGGTAAAGGCCTACCAAGGCGACGATCAGTAGCTGGTCTGAGAGGACGATCAGCCACACTGGAACTGAGACACGGTCCAGACTCCTACGGGAGGCAGCAGTGAGGAATTTTCTGCAATGGGCGAAAGCCTGACAGAGCAATACCGCGTGAGGGAAGAAGGCTTACTGAGTTGTAAACCTCTGTTAC…	75	1.290627	FJ612231.1.1440	Bacteria;Cyanobacteria;Cyanobacteriia;Chloroplast;uncultured bacterium	98.7
C17-41	GCTCACCAAGGCTACGATCTATAGCTGGTCTGAGAGGACGATCAGCCACACTGGGACTGAGACACGGCCCAGACTCCTACGGGAGGCAGCAGTTAGGAATATTGGACAATGGGCGCAAGCCTGATCCAGCCATGCCGCGTGAACGATGAAGGCCTTCGGGTTGTAAAGTTCTTTAGCCGACGATTATAATGACTGTAGTCGGAGAATAAGCCCCGGCTAACTTCGTGCCAGCAGCCGCGGTAATACGAAGGGGGCGAGCGTTATTCGGAATCACTGGGCGTAAAGCGTGCGTAGGCGGTTTTCCAAGTCAGAAGTGAAAGCCCGGGGCTCAACCCCGGAATTGCTTTTGAAACTGGAAGACTTGAATTCGGGAGAGGATAGCGGAATTCTCAGTGTAGC…	74	1.608696	AY945895.1.1455	Bacteria;Proteobacteria;Alphaproteobacteria;Rhodospirillales;uncultured;uncultured bacterium	95.8
C17-42	TATGAAGGGTTTGATCCTGGCTCAGAATGAACGTTGGCGGCGTGGATTAGGCATGCAAGTCGAACGGACTCGGTTTTCGGATCGAGTTAGTGGCGTAAGGGTGAGTAAGGCGACGGTAACCAACCCCGAGATTGGGTATAGCCGCGGGAAACTGCGGGTAATCCCCAGCGAAGCGTCGGGCCGGCATCGGTCTGACGTCAAAGCTTCGGCGTCATGGGACGGGCTGTCGTGGTATTAGGTAGTTGGCGGGGTAATGGCCCACCAAGCCTTCGATGCCTACCGGGCGTGCGAGCGTGGCCCGGCACACTGGGACTGAGACACTGCCCAGACACCTACGGGTGGCTGCAGTCGAGAATCTTCGGCAATGGGCGCAAGCCTGACCGAGCGACGCCGCGTGGA…	72	1.214960	KJ782812.1.1480	Bacteria;Planctomycetota;Planctomycetes;Isosphaerales;Isosphaeraceae;Aquisphaera;uncultured bacterium	98.0
C17-43	GATGATCAGCCACACTGGGACTGAGACACGGCCCAGACTCCTACGGGAGGCAGCAGTGGGGAATATTGGACAATGGGCGCAAGCCTGATCCAGCCATGCCGCGTGAGTGAAGAAGGCCTTCGGGTTGTAAAGCTCTTTCGGCGGGGACGATGATGACGGTACCCGCATAAGAAGCCCCGGCTAACTTCGTGCCAGCAGCCGCGGTAATACGAAGGGGGCTAGCGTTGTTCGGAATTACTGGGCGTAAAGCGCGCGTAGGCGGTGATCTTTGTCAGGGGTGAAATCCCGGGGCTCAACCCCGGAATTGCCTTTGAAACGGGATCGCTAGAGTCCGAGAGAGGATGGCGGAATTCCTAGTGTAGAGGTGAAATTCGTAGATATTAGGAAGAACACCGGTGG…	71	1.486626	FPLS01013025.11.1488	Bacteria;Proteobacteria;Alphaproteobacteria;Rhodospirillales;Rhodospirillaceae;uncultured;metagenome	98.2
C17-44	GAAAGATTTAAAATCGTTTAAAAATAAGCTTATATAAGATTAGGTAGTTGGTAGGATAAAAGCCTACCAAGCCGAAGATCTTTAACTGTTCTGAGAGGAAATACAGTCACATTGGAACTGAGACACGGACCAAGCTTTTATAGCCAGCAGTGAGGAATTTTGGACAATGAGCGAAAGCTTGATCCAGTAATATTGCGTGAATGATGGCAGCAAAAAAGACTATAAATATTGTTTACAATATTTATGGTCGGTTGTGAAGTTCTTTCGTTAATATAGATAATGACTTTAATTAAAGAAGAAGTCCCGGCTAACTTCGTGCCAGCAGCCGCGGTAATACGAAGGGGGCTAGCGTTATTCGGAATGATTGGGTGTAAAGAGTTCGTAGGTGGTATATTTTGT…	71	1.467274	FJ849261.1.1523	Bacteria;Proteobacteria;Alphaproteobacteria;Rickettsiales;Mitochondria;uncultured bacterium	78.7
C17-45	TAATACGTATGGTGCAAGCGTTGTTCGGAATCACTGGGCGTAAAGGGTGCGTAGGCGGAACTGTAAGTCAGATGTGAAACCTGGGGGCTCAACCCTCAGCCTGCATTTGAAACTATGGTTCTGGAGTTTGGGAGAGGCAAGCGGAATTCCTGGTGTAGCGGTGAAATGCGTAGATATCAGGAGGAACACCAGTGGCGAAGGCGGCTTGCTGGCCTAAAACTGACGCTGAGGCACGAAAGCGTGGGGAGTGAACGGGATTAGATACCCCGGTAATCCACGCCCTAAACGTTGTCTACCAGTTGTTGGGGGTTTTAACCCTCAGTAACGAACCTAACGGATTAAGTAGACCGCCTGGGGACTATGCTCGCAAGAGTGAAACTCAAAGGAATTGACGGGGGT…	58	1.474423	CP015217.2727757.2729271	Bacteria;Spirochaetota;Leptospirae;Leptospirales;Leptospiraceae;Leptospira;Leptospira alstonii	95.0
C17-46	TGTAAAGTTATTTCGCTAATTAAGATAATGACAAAAGTTAGAAAAGAAGCCCCGGCTAATTCTCGTGCCAGCAGCCGCGGTAAGACGAGGGGGGCGAGCGTTATCCGGAATGATTGGGCGTAAAGAGTTTGTAGGTTGTAAAAGTTGTTAATTGTGAAAGTTTAAATGTAAGTTTAAAAGGGCAATTAAAACGCTTTTGACTTGAGTCTAGAAGAAGTTAATAGAATTTTAAATGTAGGGTTAATATCCGGCAACATTTGAAGGAATGCCAGCAAGGCGAAGGCAATTAACTATGCTAGTTGACTGACACTGAGAAACGAAAGCGTAGGGAGCAAACAGAATTAGATACTCTGGTAGTCTACGCCGTCAAATCTGAATGCTATTGCTAGGTTTTAAGAA…	46	1.266440	GU230291.1.1531	Bacteria;Proteobacteria;Alphaproteobacteria;Rickettsiales;Mitochondria;uncultured Alphaproteobacteria bacterium	76.3
C18-01	TACGGAGAGTTTGATCCTGGCTCAGGATGAACGCTGGCGGCGTGCCTAACACATGCAAGTCGAACGAAGGGTGCAGCAATGTATTCTTAGTGGCGAACGGGTGAGTAACACGTAGGTAACCTGCCCTGAAGCGGGGGATAACTGTGGGAAACTACAGCTAATACCGCATGAGTTGCTTTGAGCGGGAGCGAAGAGCAAGAAAACTCCGGTGCTTCAGGAGGGGCCTGCGGTCGATTAGCTAGTTGGTGGGGTAAAGGCCCACCAAGGCGATGATCGATAGCTGTTCTGAGAGGAAGACCAGCCACACGGGAACTGAGACACGGTCCCGACTCCTACGGGGGGCAGCAGTGAGGAATATTGCACAATGGGGGAAACCCTGATGCAGCAACGCCGCGTGAA…	14531	182.178209	JX271999.1.1518	Bacteria;Chloroflexi;Anaerolineae;Caldilineales;Caldilineaceae;uncultured;uncultured bacterium	96.7
C18-02	ACGGAGAGTTTGATCCTGGCTCAGGATGAACGCTGGCGGTATGCTTAACACATGCAAGTCGAACGGTCTTTTCGGAGATAGTGGCGGACGGGTGAGTAACGCGTGAGAATCTGCCTTCAGGTCGGGGACAACCACTGGAAACGGTGGCTAATACCGGATAAGCCGAGAGGTGAAAGGCTAGCTGCCTGAAGATGAGCTCGCGTCTGATTAGCTAGTTGGTAGGGTAAGAGCCTACCAAGGCGACGATCAGTAGCTGGTCTGAGAGGATGACCAGCCACACTGGGACTGAGACACGGCCCAGACTCCTACGGGAGGCAGCAGTGGGGAATTTTCCGCAATGGGCGAAAGCCTGACGGAGCAATACCGCGTGAGGGAGGAAGGCTCTTGGGTTGTAAACCT…	8582	103.662119	CDHJ01007043.3.1488	Bacteria;Cyanobacteria;Cyanobacteriia;Cyanobacteriales;Nostocaceae;Chrysosporum ovalisporum	99.9
C18-03	ATGGAGAGTTTGATCCTGGCTCAGGATGAACGCTGGCGGTATGCCTAACACATGCAAGTCGAACGGTGTCTTCGGACATAGTGGCGGACGGGTGAGTAACACGTGAGAACCTACCTTCAGGATGGGGACAACAGTTGGAAACGACTGCTAATACCCGATGTGCCGAGAGGCGAAAGATTTATCGCCTGAAGATGGGCTCGCGGCTGATTAGCTAGTTGGTGGTGTAAGGGACTACCAAGGCGACGATCAGTAGCTGGTCTGAGAGGATGAGCAGCCACACTGGGACTGAGACACGGCCCAGACTCCTACGGGAGGCAGCAGTGGGGAATTTTCCGCAATGGGCGAAAGCCTGACGGAGCAATACCGCGTGAGGGAGGAAGGTTCTTGGATTGTAAACCT…	3346	48.481410	AJ781044.1.1475	Bacteria;Cyanobacteria;Cyanobacteriia;Cyanobacteriales;Microcystaceae;Merismopedia 0BB39S01;Merismopedia glauca 0BB39S01	98.6
C18-04	ATTAGAGTTTGATCCTAGCTCAGGGTGAACGCTGGCGGCATGGATAAGGCATGCAAGTCGAATGTATTTATTTACATGGCAAACGGGGTAGTAACACGTAGGAACGTACCTAGAAGTCAGGAATAACCTGGAGAAATCCAGAATAATACTTGATAGTCCCGCAAGGGTAAAGATTTATCGCTTCTAGAGCGGCCTGCGCAGTATCAGCTTGTTGGTAAGGTAATGGCTTACCAAGGCTTAGACGCTTAGGGGAGGTGAGAGCCTGACCCCCACCATTGGAACTTAGACACGGTCCAAACTCCTACGGGAGGCTGCAGTCGAGAATCTTCCGCAATGCACGAAAGTGTGACGGAGCGATGCCGCGTGATGGATGAAGCACCTCGGTGCGTAAACATCTTT…	1466	20.174470	KM051629.1.1436	Bacteria;Patescibacteria;Parcubacteria;Candidatus Kaiserbacteria;uncultured bacterium	95.0
C18-05	ATCTGGTTGATCCTGCCAGTAGTCATATGCTTGTCTCAAAGACTAAGCCATGCATGTCTAAGTATAAACGAGTTTATACAGTGAAACTGCGAATGGCTCATTAAATCAGTTATAATTTATTTGATAGTACCAAGTCTAAATGGATAACTGTAGTAATTCTAGAGCTAATACATGCTAAAAATCTCTTTCCTGTATAGGGAGAGAGATGCATTTATTAGAAATAAACTAACGTCATATAAAGTGGAATCATAATAACTTTTGCGAATCGCATGATTTCGAATCGGCGATGAATCATTCAAATTTCTGCCCTATCAACTTTCGATGGTAGGATAGAGGCCTACCATGGTTTTAACGGGTAACGGGGAATTAGGGTTCGGTTCCGGAGAGGGAGCCTGAGAA…	1200	12.981655	AF420478.1.1737	Eukaryota;Amorphea;Amoebozoa;Diphylleia rotans	99.8
C18-06	ATGAGAGTTTGATTCTGGCTCAGAACGAACGCTGGCGGAAGGCTTAACACATGCAAGTCGAGCGCGTCCTTCGGGGCGAGCGGCAGACGGGTGAGTAACGCGTGGGAACGTACCTTTTGGTTCGGAATAGCCCCGGGAAACTGGGAGTAATACCGGATAAGCCCCTCGGGGGAAAGATTTATCGCCAAAAGATCGGCCCGCGTCAGATTAGCTAGTTGGTGAGGTAATGGCTCACCAAGGCGACGATCTGTAGCTGGTCTGAGAGGATGATCAGCCACACTGGGACTGAGACACGGCCCAGACTCCTACGGGAGGCAGCAGTGGGGAATCTTGGACAATGGGGGAAACCCTGATCCAGCCATTCCGCGTGGATGATGAAGGCCTTAGGGTTGTAAAATC…	897	12.666174	GQ441337.1.1427	Bacteria;Proteobacteria;Alphaproteobacteria;Caulobacterales;Hyphomonadaceae;Oceanicaulis;uncultured bacterium	99.4
C18-07	CTTGAGAGTTTGATCCTGGCTCAGGACGAACGCTGGCGGCAGGCTTAACACATGCAAGTCGAGCGCACCTTCGGGTGAGCGGCAGACGGGTGAGTAACGCGTGGGAACGTGCCCTTCGGTACGGAATAGCTCAGGGAAACTTGAATTAATACCGTATACGACCTCCGGGTGAAAGATTTATCGCCGAAGGATCGGCCCGCGTTAGATTAGGTAGTTGGTGGGGTAAAGGCCTACCAAGCCTACGATCTATAGCTGTTCTGAGAGGAAGATCAGCCACACTGGGACTGAGACACGGCCCAGACTCCTACGGGAGGCAGCAGTGGGGAATATTGGACAATGGGCGAAAGCCTGATCCAGCCATGCCGCGTGGATGAAGAAGGCCCTAGGGTTGTAAAGTCC…	738	9.978109	JN539945.1.1359	Bacteria;Proteobacteria;Alphaproteobacteria;Caulobacterales;Parvularculaceae;uncultured;uncultured organism	95.9
C18-08	ATGGAGAGTTTGATCCTGGCTCAGGATGAACGCTGGCGGTATGCTTAACACATGCAAGTCGAACGAGGCTTTCGAAGCTTCTCTCGGGAAGCGTCGAAAAACCTAGTGGCGGACGGGTGAGGAACACGTAAGAACCTACCCCTAGGAGGGGGACAACAACTGGAAACGGTTGCTAATACCCCATATGCTGAGGAGTAAAACGGTTTTATTACCGCCTAGGGACGGGCTTGCGTCTGATTAGCTTGTTGGTGAGGTAATGGCTTACCAAGGCAATGATCAGTAGCTGGTCTGAGAGGATGATCAGCCACACTGGGACTGAGACACGGCCCAGACTCCTACGGGAGGCAGCAGTGAGGAATTTTCCGCAATGGGCGAAAGCCTGACGGAGCAATACCGCGT…	716	9.210704	FJ968739.73049.74556	Bacteria;Cyanobacteria;Cyanobacteriia;Chloroplast;Neglectella solitaria	96.0
C18-09	ACGGAGAGTTTGATCCTGGCTCAGGATGAACGCTAGCGGCAGGCCTAACACATGCAAGTCGAACGGTAACAGGTCTTCGGATGCTGACGAGTGGCGCACGGGTGCGTAACGCGTATGCAACTTGCCCTCAACTGGGGAATAGCCCGGAGAAATTCGGATTAATGCCCCATTGTACCTCGCCCCCGCATGGGGGTGTTGTTAAAGCTTCGGCGGTTGAGGATGGGCATGCGTCCTATTAGCTTGTTGGTGAGGTAACGGCTCACCAAGGCGACGATAGGTAGGGGGCCTGAGAGGGTAATCCCCCACACTGGTACTGAGACACGGACCAGACTCCTACGGGAGGCAGCAGTGAGGAATATTGGGCAATGGACGAAAGTCTGACCCAGCCATGCCGCGTGC…	716	10.051050	JN119211.1.1482	Bacteria;Bacteroidota;Bacteroidia;Flavobacteriales;Cryomorphaceae;uncultured;uncultured marine bacterium	93.1
C18-10	ACGGAGAGTTTGATCCTGGCTCAGGACGAACGCTGGCGGTGTGCCTCACACATGCAAGTCGAGCGGACAAAGATTGAAGCTTGCTTCAATCCTAGTTAGCGGCGGACGGGTGAGTAACACGTAGGAATCTGCCTTCAGGCGGGGGACAACGGAACGAAAGTTGCGCTAATACCCCATATGCGAGTAATCGTAAAAGGAGCAATCCACCGGAAGATGAGCCTGCGTCCGATTAGCTAGTTGGTAGGGTAAAAGCCTACCAAGGCTACGATCGGTAGTTGGTCTGAGAGGATGATCAGCCACAATGGAACTGAGACACGGTCCATACTCCTACGGGAGGCAGCAGTGGGGAATTTTACGCAATGGGCGAAAGCCTGACGTAGCGACACCGCGTGAGCGAAG…	668	9.715822	AF280849.1.1505	Bacteria;Cyanobacteria;Vampirivibrionia;Obscuribacterales;Obscuribacteraceae;uncultured bacterium mle1-12	99.7
C18-11	CTGAGAGTTTGATTCTGGCTCAGAACGAACGCTGGCGGCAGGCTTAACACATGCAAGTCGAACGCCCCGCAAGGGGAGTGGCAGACGGGTGAGTAACGCGTGGGAACGTGCCCTTTGGTACGGAATAGCCTCGGGAAACTGAGAGTAATACCGTATGACCCCTCCGGGGGAAAGATTTATCGCCAGAGGATCGGCCCGCGTTGGATTAGCTAGTTGGTGGGGTAAAAGCCCACCAAGGCGACGATCCATAGCTGGTCTGAGAGGATGATCAGCCACACTGGGACTGAGACACGGCCCAGACTCCTACGGGAGGCAGCAGTGGGGAATCTTGGACAATGGGGGAAACCCTGATCCAGCCATGCCGCGTGAGTGAAGAAGGCCTTAGGGTTGTAAAACTCT…	544	7.640483	KC442822.1.1447	Bacteria;Proteobacteria;Alphaproteobacteria;Caulobacterales;Hyphomonadaceae;Hyphomonas;uncultured bacterium	93.8
C18-12	ATGGAGAGTTTGATCCTGGCTCAGGATGAACGCTAGCGGCAGGCCTAACACATGCAAGTCGAGGGGTAGCAGGAAAAAGCTTGCTTTTTCGCTGACGACCGGCGCACGGGTGCGTAACACGTATGCAATCTGCCCTTATCTGGAGGATAGCCCAGAGAAATCTGGATTAATACTCCATAACACTATCGAATCGCATGGTTTGATAGTTAAAGCTCCGGCGGATAAGGATGAGCATGCGTCCCATTAGCTAGTAGGTGAGGTAACGGCTCACCTAGGCTACGATGGGTAGGGGTTCTGAGAGGATGATCCCCCACACTGGTACTGAGACACGGACCAGACTCCTACGGGAGGCAGCAGTGAGGAATATTGCGCAATGGACGAAAGTCTGACGCAGCCATG…	508	7.370166	KC668979.1.1485	Bacteria;Bacteroidota;Bacteroidia;Flavobacteriales;NS9 marine group;uncultured bacterium	93.1
C18-13	CTTGAGAGTTTGATCCTGGCTCAGAACGAACGCTGGCGGCAGGCTTAACACATGCAAGTCGAACGCGTCCTTCGGGACGAGTGGCAGACGGGTGCGTAACGCGTGGGAATGGACCCCGGGGTCGGGAATAACTGAGGGAAACTTCAGCTAATACCTGATAGAGCCGAGAGGCTAAAGATTTATCGCCCTGGGACTGGCCCGCGTTGGATTAGCTTGTTGGTGAGGTCACGGCTCACCAAGGCGATGATCCATAGCTGGTCTGAGAGGACGACCAGCCACACTGGGACTGAGACACGGCCCAGACTCCTACGGGAGGCAGCAGTGGGGAATCTTGGACAATGGGGGCAACCCTGATCCAGCCATGCCGCGTGGGTGATGAAGGTCTTCGGATTGTAAAAC…	472	6.457868	FJ152808.1.1436	Bacteria;Proteobacteria;Alphaproteobacteria;Rhizobiales;A0839;uncultured bacterium	92.4
C18-14	ATGGAGAGTTTGATACTGGCTCAGGATGAACGCTAGCGGCAGGCTTAATACATGCAAGTCGAGGGGTAACAGGTCTTCGGATGCTGACGACCGGCGAACGGGTGAGTAACACGTACGTAACCTACCTTCAACTGGAGCATAGCCCCGGGAAACTGGGATTAATACTCCATAACATAAATTGCTGGCATCAGTGATTTATTAAAGTTCAGGCGGTTGAAGATGGACGTGCGGCCCATTAGGTAGTTGGTGAGGTAACGGCTCACCAAGCCATCGATGGGTAGCGGGCGTGAGAGCGCGATCCGCCACACGGGCACTGAGACACGGGCCCGACTCCTACGGGAGGCAGCAGTAGGGAATATTGGACAATGGAGGCAACTCTGATCCAGCCATGCCGCGTGA…	436	5.967007	AB630802.1.1443	Bacteria;Bacteroidota;Bacteroidia;Chitinophagales;uncultured;uncultured bacterium	99.1
C18-15	CTTGAGAGTTTGATTCTGGCTCAGAACGAACGCTGGCGGCAGGCCTAACACATGCAAGTCGAACGATACAGTGGCAGACGGGTGAGTAACGCGTGGGAACGTACCTTTCACTACGGAATAGCTCTGGGAAACTGGTGGTAATACCGTATACGCCCTCCGGGGGAAAGATTTATCGGTGAAAGATCGGCCCGCGTTGGATTAGCTAGTTGGTGAGGTAATGGCTCACCAAGGCGACGATCCATAGCTGGTCTGAGAGGATGATCAGCCACATTGGGACTGAGACACGGCCCAAACTCCTACGGGAGGCAGCAGTGGGGAATATTGGACAATGGGCGCAAGCCTGATCCAGCCATGCCGCGTGAGTGATGACGGCCTTAGGGTTGTAAAGCTCTTTCAACG…	413	5.910290	EU753666.1.1446	Bacteria;Proteobacteria;Alphaproteobacteria;Rhizobiales;Rhizobiaceae;Nitratireductor;uncultured Alphaproteobacteria bacterium	96.0
C18-16	CTGAGAGTTTGATTCTGGCTCAGAACGAACGCTGGCGGCAGGCTTAACACATGCAAGTCGAGCGCCCCGCAAGGGGAGCGGCAGACGGGTGAGTAACGCGTGGGAACGTGCCCAAAGGTACGGAACAACTCCGGGAAACTGGAGCTAATACCGTATGTGCCCGAAAGGGGAAAGATTTATCGCCTTTGGATCGGCCCGCGTTGGATTAGCTAGTTGGTGGGGTAAAGGCCTACCAAGGCGACGATCCATAGCTGTTCTGAGAGGAAGATCAGCCACACTGGGACTGAGACACGGCCCAGACTCCTACGGGAGGCAGCAGTGGGGAATCTTGGACAATGGGCGCAAGCCTGATCCAGCCATGCCGCGTGAGTGATGAAGGCCTTAGGGTTGTAAAACTCT…	384	5.449569	FPLS01047175.12.1456	Bacteria;Proteobacteria;Alphaproteobacteria;Caulobacterales;Hyphomonadaceae;SWB02;metagenome	94.1
C18-17	ATTGAAGAGTTTGATCCTGGCTCAGATTGAACGCTGGCGGCATGGCTAAAACATGCAAGTCGAACGCGTGTAGCAATACACGAGTGGCGAAAGGGCGAGGAATAGATTCCTACGTACCCCGGAGTCAGGGATAACCATCGGAAACGGTGGCTAACACCTGATGATCTCGAAAGAGCAAAGTTTACGCTCTGGGAGCGGGGAATCTCCTATCAGCTAGTTGGTGAGGTAACGGCTCACCAAGGCTAAGACGGGTAGCGGGTGTGAGAGCACGGCCCGCCGCATCGGGACTGAGACACTGCCCGGACTCCTACGGGAGGCTGCAGTAACGAATCTTCCGCAATGCGCGAAAGCGTGACGGGGCAATGCCGCGTGTGGGATGAAGCCCCTCGGGGTGTAAAC…	379	5.978804	KX504375.1.1448	Bacteria;Planctomycetota;Phycisphaerae;Phycisphaerales;Phycisphaeraceae;CL500-3;uncultured bacterium	99.3
C18-18	CCTGAGAGTTTGATCCTGGCTCAGAGCGAACGCTGGCGGCATGCTTAACACATGCAAGTCGCACGGGCAGGGCAACCTGTCAGTGGCGGACGGGTGAGGAACGCGTAGGAACGTATCCACGGGTGGGGGATAACGCTGGGAAACTGGCGCTAATACCGCATGAGAGCTGAGGCTCAAAGTCGAAAGGCGCCTGTGGAGCGGCCTGCGTCCGATTAGCTTGTTGGTGGGGTAATGGCCTACCAAGGCTCCGATCGGTAGCTGGTCTGAGAGGACGACCAGCCACACTGGGACTGAGACACGGCCCAGACTCCTACGGGAGGCAGCAGTGGGGAATATTGGACAATGGGCGCAAGCCTGATCCAGCAATGCCGCGTGTGTGAAGAAGGTCTTCGGATTGTA…	362	4.682154	FJ654263.1.1425	Bacteria;Proteobacteria;Alphaproteobacteria;Acetobacterales;Acetobacteraceae;Roseomonas;Roseomonas terricola	97.1
C18-19	TGAGAGTTTGATCCTGGCTCAGAGCGAACGCTGGCGGCAGGCTTAACACATGCAAGTCGAACGCACCTTCGGGTGAGTGGCAGACGGGTGAGTAACGCGTGGGAACGTGCCCATCGGTTCGGAATAACCAAGGGAAACTTTGGCTAATACCGGATAAGTCCGAGAGGAGAAAGATTTATCGCCGATGGATCGGCCCGCGTCTGATTAGCTGGTTGGTGAGGTAACGGCTCACCAAGGCGACGATCAGTAGCTGGTCTGAGAGGATGATCAGCCACACTGGGACTGAGACACGGCCCAGACTCCTACGGGAGGCAGCAGTGGGGAATATTGGACAATGGGCGCAAGCCTGATCCAGCCATGCCGCGTGAGTGATGAAGGCCTTAGGGTTGTAAAGCTCTT…	335	4.917021	AUBC01000058.44.1506	Bacteria;Proteobacteria;Alphaproteobacteria;Rhizobiales;Beijerinckiaceae;Salinarimonas;Salinarimonas rosea DSM 21201	98.8
C18-20	ATTAGAGAGTTTGATCCTGGCTCAGGACGAACGCTGGCGGCGTGCCTAACACATGCAAGTCGAGCGGGAATGTTGAGTAGCTTGCTACGATACATTCTAGCGGCGGACGGGTGAGTAACGCGTGAGCAATTTGCCCTATACAGGGGGATAACACAGGGAAACTTGTGCTAATACCGCATGAAATTATTTTATGGCATCGTAGAATAATCAAAGGAGAAATCCGGTATAGGATGAGCTCGCGTCCGATTAGCTAGTTGGTGGGGTAAAGGCCTACCAAGGCGACGATCGGTAGCCGAACTGAGAGGTTGATCGGCCACATTGGGACTGAGACACGGCCCAGACTCCTACGGGAGGCAGCAGTGGGGAATATTGCGCAATGGGGGAAACCCTGACGCAGCA…	313	4.226728	GQ487969.1.1565	Bacteria;Firmicutes;Clostridia;Hungateiclostridiaceae;uncultured;uncultured bacterium	89.0
C18-21	AGTAGAGTTTGATCCTAGCTCAGGATGAACGCTGGCGGCGTGGATAAGGCATGCAAGTCGAAAGGGTTTAGACCCTTGGCAAACGGGGTAGTAACAGGTAGGAACATACCCTCGAGTCAGGAATAACCTGGAGAAATCCAGGACAATACTTGATAGTCCCTACGGGGTAAAGATTTATCGCTCGAGGAATGGCCTGCTTCGTATCAGCTAGTTGGTAGTGTAATGGACTACCAAGGCTATGACGCGTAGGGGAGGTGAGAGCCTGACCCCCACCATTGGCACTGCGACACGGGCCAAACACCTACGGGTGGCTGCAGTCGAGAATCTTCCGCAATGCACGAAAGTGTGACGGAGCGACGCCGCGTGATGGATGAAGCACCTCGGTGTGTAAACATCTTT…	306	5.017172	JN473878.1.1396	Bacteria;Patescibacteria;Parcubacteria;Candidatus Campbellbacteria;uncultured organism	87.4
C18-22	ATGGAGAGTTTGATCCTGGCTCAGGATGAACGCTAGCGGCAGGCCTAATACATGCAAGTCGTACGGGATTCGGTCTTTCGGGATTGATGAGAGTGGCGCACGGGTGCGTAACGCGTATGCAACCTACCTTATACTTTGGGATAGCCCGGGGAAACCCGGATTAATACCGGATGGCACATTGGTTTCGCATGGGACCAATGTTAAAGATTTATCGGTATAAGCTGGGCATGCGTAGGATTAGTTAGTTGGCGGGGTAACGGCCCACCAAGACTGTGATCCTTAGGGGTTCTGAGAGGAAGGTCCCCCACACTGGCACTGAGATACGGGCCAGACTCCTACGGGAGGCAGCAGTAGGGAATATTGGGCAATGGGCGGAAGCCTGACCCAGCCATGCCGCGT…	275	3.752796	HQ692021.1.1376	Bacteria;Bacteroidota;Bacteroidia;Cytophagales;Cyclobacteriaceae;uncultured;uncultured Sphingobacteriales bacterium	99.5
C18-23	CTTGAGAGTTTGATCCTGGCTCAGAACGAACGCTGGCGGCAGGCCTAATACATGCAAGTCGAACGGGTGTAGCAATACACCAGTGGCGCACGGGAGAGTAATACGTGGGAACGTGCCTTTTGGTTCGGAACAACGTCGGGAAACTGACGCTAATACCGGATAAGCCCTTCGGGGGAAAGATTTATCGCCAAAAGATCGGCCCACGTTAGATTAGCTAGTTGGTAGGGTAACGGCCTACCAAGGCTACGATCTATAGCTGGTCTGAGAGGATGATCAGCCTCACTGGGACTGAGACACGGCCCAGACTCCTACGGGAGGCAGCAGTAGGGAATATTGGACAATGGGGGAAACCCTGATCCAGCCATGCCGCGTGAATGATAAGGCCTTCGGGTTGTAAAG…	252	3.890591	LC124517.1.1410	Bacteria;Proteobacteria;Alphaproteobacteria;Rhodospirillales;uncultured;uncultured bacterium	91.4
C18-24	CTTGAGAGTTTGATCCTGGCTCAGAACGAACGCTGGCGGCAGGCCTAACACATGCAAGTCGAGCGCTCCCTTCGGGGGGAGCGGCGAACGGGTGAGTAACGCGTGGGAACGTACCCTTCGGTTCGGGACAACCTCGGGAAACTGGGGCTGATACCGGATACGATCTACGGATGAAAGATTCATCGCCGAGGGATCGGCCCGCGTTGGATTAGCTAGTTGGTGGGGTAATGGCTCACCAAGGCTACGATCCATAGCTGGTCTGAGAGGATGATCAGCCACACTGGGACTGAGACACGGCCCAGACTCCTACGGGAGGCAGCAGTGGGGAATCTTGGACAATGGGGGCAACCCTGATCCAGCCATGCCGCGTGAGTGAAGAAGGCCTTAGGGTTGTAAAGC…	244	3.143784	JX047084.1.1453	Bacteria;Proteobacteria;Alphaproteobacteria;NRL2;uncultured bacterium	98.7
C18-25	ATGGAGAGTTTGATCCTGGCTCAGAATGAACGCTGGCGGCGTGGATTAGGCATGCAAGTCGAACGGACGTAGCAATACGTTAGTGGCGACCTGGTTAGTACAAATTGGGTAACCTGCCGGAAAGTGGGGGACAACGACTCGAAAGAGTCGCTAATACCGCATGTGGTCCCGGGGACTTCGGTCCTTGTGACTAAAGCAGTGATGCGCTTTCCGATGGGCCCGATCCCCATTAGCTAGTTGGTAGGGTAATGGCCTACCAAGGCTACGATGGGTAGCTGGCCTGAGAGGGTGGTCAGCAACACGAGGACTGAGATACGGCCTCGACTCCTACGGGGGGCAGCAGTCTAGAGGCTTCGGCAATGGACGAAAGTCTGACCGAGCGACGCCGCGTGGAGGATG…	231	3.388859	FPLS01002405.19.1523	Bacteria;Sumerlaeota;Sumerlaeia;Sumerlaeales;Sumerlaeaceae;Sumerlaea;metagenome	91.9
C18-26	ACCTGGTTGATCCTGCCAGTAGTCATATGCTTGTCTCAAAGATTAAGCCATGCATGTCTCAGTATAAATTGTTCTACGGTTAAACTGCGAATGGCTCATTAAAACAGTCTTAGTCTATTTGATGGTCACTCTTTACATGGATAACTGTGGTAATTCTAGAGCTAATACATGCACCCAAGCCCGACTCCGTGGAAGGGTTGTGTTTATTAGTTACAGAACCAACCCAGGCTCTGCCTGGTCTTGTGGTGATTCATAATAACCGAACGAATCGCATAGCATCCGCTGGCGATGGATCATATGAGATTCTGACCTATCAGCTTTCGACGGTAGGGTATTGGCCTACCGTGGCAATGACGGGTAACGGAGAATTAGGGTTCGATTCCGGAGAGGGAGCCTGAG…	227	2.626429	DQ991379.1.1804	Eukaryota;SAR;Alveolata;Dinoflagellata;Dinophyceae;Peridiniphycidae;Thoracosphaeraceae;Cryptoperidiniopsis;Cryptoperidiniopsis brodyi	99.6
C18-27	TTCGAAGGGTTTGATCCTGGCTCAGAATGAACGTTGGCGGCGTGGATTAGGCATGCAAGTCGAACGCTCCGCAAGGGGCGTGGCGCAAGGGTGAGTAAGGCGACGGTAACCAACCCCTCGGCTGGGTATAGCCGCGGGAAACTGCGGGTAATCCCCAGCGACGTCCGGACTCGGCATCGGGTCCTGACCAAAGGTGTGATTCCGCCGAGGGACGGGCCGTCGTGGTATTAGGTTGTTGGCGGGGTAACGGCCCACCAAGCCTGCGATGCCTACCGGGCGTGCGAGCGTGGCCCGGCACACTGGGACTGAGACACTGCCCAGACTCCTACGGGAGGCTGCAGTCGAGAATCTTCGGCAATGGGCGCAAGCCTGACCGAGCGACGCCGCGTGGAGGATGAC…	219	3.137771	HQ674908.1.1487	Bacteria;Planctomycetota;Planctomycetes;Isosphaerales;Isosphaeraceae;uncultured;uncultured Singulisphaera sp.	93.2
C18-28	CCTAGTTGATCCTGCTAGTGGTAAACTTTTGCCCTAATGATTAAAGCCATGCAAGTCTACGTATATACCTTTATATGGTGAAACTGCGAACGGCTCATTACAACAGTGATAATTTACATGATGATTTCTACTACTCGGATATCCGTGGTAATTCTAGAGCTAATACGTGCCAATGGCCCTTTGGGCGGTATTTATTAGATGAACCAAAGTTGGTGATTCATGATAACTGCGCGGATCGCATGCGTATGCTGCGACGCTTCATTCAAATTTCTGCCCTATCAAGTTTCGATGGTAGGATAGGGGCCTACCATGCTGGCGACGGGTACGGGGAATTGGGGTTCGATTCCGGAGAGGGAGCCTGAGAAACGGCTACCACTTCCAAGGAAGGCAGCAGGCGCG…	217	3.066241	LC109065.1.1764	Eukaryota;Amorphea;Obazoa;Opisthokonta;Nucletmycea;Fungi;Cryptomycota;Incertae Sedis;Incertae Sedis;Incertae Sedis;Incertae Sedis;Paramicrosporidium;uncultured eukaryote	81.0
C18-29	CTTGAGAGTTTGATCCTGGCTCAGAACGAACGCTGGCGGCAGGCCTAACACATGCAAGTCGAACGCCCCGCAAGGGGAGTGGCAGACGGGTGAGTAACGCGTGGGAACCTGCCTCTCGGTTCGGAACAACTCTGGGAAACTAGAGCTAACACCGGATACGCCCTTCGGGGGAAAGTTTACGCCGAGAGATGGGCCCGCGTTGGATTAGCTAGTTGGTGGGGTAATGGCCTACCAAGGCGACGATCCATAGCTGGTCTGAGAGGACGATCAGCCACACTGGGACTGAGACACGGCCCAGACTCCTACGGGAGGCAGCAGTGGGGAATCTTGGACAATGGGCGCAAGCCTGATCCAGCCATGCCGCGTGAGTGAAGAAGGCCCTAGGGTTGTAAAGCTCTT…	216	3.089267	JF935231.1.1447	Bacteria;Proteobacteria;Alphaproteobacteria;Parvibaculales;Parvibaculaceae;uncultured bacterium	91.0
C18-30	TTTGAAGGGTTTGATCCTGGCTCAGAATGAACGTTGGCGGCCTGGATTAGGCATGCAAGTTGCGCGAACCCGCAAGGGGAGCAGCGTAAGGGGCAGTAAGGCATAGGTACCTACCCGCGGCTCGGGCATAGCCTGTAGAAATACAGGGTAATTCCCGATGACGACGCAAGTCCAAAGTTCCGGCGGCAGCGGAGGGGCCTATGTGATATTAGCTAGTTGGTGGGGTAAAGGCTCACCAAGGCGAAGATGTCTAGCGGGTGTGAGAGCACGACCCGCGCCACTGGCACTGAGACACTGGCCAGACACCTACGGGTGGCTGCAGTCGAGGATCTTCGGCAATGGGCGCAAGCCTGACCGAGCGAGGCCGCGTGGGCGATGAAGGCCTTCGGGTTGTAAAGC…	192	2.961236	HQ157214.1.1449	Bacteria;Planctomycetota;Planctomycetes;Gemmatales;Gemmataceae;Fimbriiglobus;uncultured bacterium	95.9
C18-31	ATGAAGGGTTTGATCCTGGCTCAGAGCGAACGTTGGCGGTGTGGATTAGGCATGCAAGTCGTGCGAGAAAGCCTTCGGGCGAGTAAAGCGGCGAACGGGTGAGTAACACGTAACCAACCTGCCCTCGAGACCGGAATAACCACTGGAAACGGTGGGTAATGCCGGATGGACTGTCGACTCGGCATCGAGATGGCAGTAAATGGCGCAAGCTGCTCGGGGAGGGGGTTGCGGGCTATTAGCTAGTTGGTGAGGTAACGGCTCACCAAGGCGATGATGGCTAGGGGGTCTGAGAGGACGATCCCCCACACTGGGACTGAGATACTGCCCAGACTCCTACGGGAGGCTGCAGTCGAGAATCTTCCGCAATGGGCGAAAGCCTGACGGAGCGACACCGCGTGC…	182	2.774960	KM263168.1.1390	Bacteria;Planctomycetota;OM190;uncultured Rhodopirellula sp.	99.2
C18-32	CCTGAGAGTTTGATTCTGGCTCAGAACGAACGCTGGCGGCAGGCTTAACACATGCAAGTCGAACGCACTCTTCGGAGTGAGTGGCAGACGGGTGAGTAACGCGTGGGAATGTGCCTATCGGTACGGAATAGCTCCGGGAAACTGGAATTAATGCCGTATACGCCCCCTGGGGGAAAGATTTATCGCCGATAGATCAGCCCGCGTTAGATTAGCTAGTTGGTAGGGTAAAGGCCTACCAAGGCTACGATCTATAGCTGGTCTGAGAGGATGATCAGCCACACTGGGACTGAGACACGGCCCAGACTCCTACGGGAGGCAGCAGTGGGGAATCTTGGACAATGGGGGAAACCCTGATCCAGCCATGCCGCGTGAATGATGAAGGCCTTAGGGTTGTAAAAT…	181	3.302158	JQ032562.1.1381	Bacteria;Proteobacteria;Alphaproteobacteria;Caulobacterales;Hyphomonadaceae;Hyphobacterium;uncultured bacterium	97.2
C18-33	CTCAAAGATTAAGCCATGCATGTCTAAGTATAAGCTGCTTATACTGTGAAACTGCGAATGGCTCATTAAATCAGTTATAGTTTATTTGATGGTACCTTACTACTCGGATAACCGTAGTAAATCTAGAGCTAATACGTGCGTAAATCCCGACTTCTGGAAGGGACGTATTTATTAGATAAAAGACCGACCGGCTTCGGCCGACCCTCGGTGAATCATGATAACTTCACGAATCGCATGGCCTCGTGCCGGCGATGTTTCATTCAAATTTCTGCCCTATCAACTTTCGATGGTAGGATAGAGGCCTACCATGGTGGTAACGGGTGACGGAGAATTAGGGTTCGATTCCGGAGAGGGAGCCTGAGAAACGGCTACCACATCCAAGGAAGGCAGCAGGCGCGC…	171	3.561124	AF228688.1.1774	Eukaryota;Archaeplastida;Chloroplastida;Chlorophyta;Trebouxiophyceae;Oocystis marssonii	99.1
C18-34	CCTTTGTAAGATGAGCTTGCGTAGGATTAGGTAGTTGGTGAGTTAAAAGCTTCACCAAGCCGAAGATCCTTAGCTGATCTGAGAGGTTGATCAGCCACACTGGGACTGAGACACGGCCCAGACGCTTTCGAGCGGCAGCAGTGAGGAATCTTGGACAATGGGCGAAAGCCTGATCCAGCCATATCGCGTGAGTGAAAAAAGAAGGCTGATTTGGTCGTAAAACTCTTTTTTCAGGTGTAAGATTATGACATAGCTTGAAGAATAAGTCCCGGCCAACTCCGTGCCAGCAGCCGCGGTAATACGGGGGGGGCGAGCGTTATTCGAAATGATTGGGCGTAAAGAGCACGTAGATGGCTAAACTAATTTGTATGGTAAATACCAAGGCTTAACCTTGGGAGC…	163	2.734050	ANZC01004539.7407.9071	Bacteria;Proteobacteria;Alphaproteobacteria;Rickettsiales;Mitochondria;Chlorella pyrenoidosa	73.9
C18-35	ACCTGGTTGATCCTGCCAGTAGTCATATGCTTGTCTCAAAGATTAAGCCATGCAGGTCTAAGTATGAGCTGAAATAAAGTGAAACCGCGAATGGCTCATTACATCAGTTATGGTTCCTTAGATCTTCGGTATCCTACTTGGATAACCCTGGAAATTCTAGAGCTAATACATGCGAACGAAGCCCCCGATCTCTGCCTCTCGGGGTACGTGAGAGGGGGCGTTTTTGTTAGACCAGAACCAATCGGGGAGCAATCTCCGTCCTCTTGGTGAATCTGAACAACTTTGAGCGGATCGCACGGCCTCGAGCCGGCGACGACTCTTTCAAATGTCTGCCTTATCATACTTGATGGTAGGTTACGCGCCTACCATGGTTGTAACGGGTAACGGAGAATCAGGGTT…	162	1.970830	AB674999.1.1761	Eukaryota;Amorphea;Obazoa;Opisthokonta;Holozoa;Choanozoa;Metazoa;Animalia;BCP clade;Bilateria;Protostomia;Ecdysozoa;Arthropoda;Crustacea;Ostracoda;Podocopa;Podocopida;Cypretta seurati	82.5
C18-36	ATGAGAGTTTGATCCTGGCTCAGAACGAACGCTGGCGGCAGGCCTAACACATGCAAGTCGAACGCACCTTCGGGTGAGTGGCAGACGGGTGAGTAACGCGTGGGAACCTACCCTTCGGTTCGGAATAACTTCGGGAAACCGGAGCTAATACCGAATACGTCCTTCGGGAGAAAGATTCATCGCCGATGGAGGGGCCCGCGTCGGATTAGCTAGTTGGTGAGGTAACGGCTCACCAAGGCGACGATCCGTAGCTGGTTTGAGAGGATGATCAGCCACACTGGGACTGAGACACGGCCCAGACTCCTACGGGAGGCAGCAGTGGGGAATATTGGACAATGGGCGAAAGCCTGATCCAGCCATGCCGCGTGAGTGAAGAAGGCCTTAGGGTTGTAAAGCTCT…	158	2.532768	JN441169.1.1374	Bacteria;Proteobacteria;Alphaproteobacteria;Rhizobiales;Methyloligellaceae;uncultured;uncultured organism	95.3
C18-37	AACGGAGAGTTTGATTCTGGCTCAGAACGAACGCTGGCGGCGTGGATAAGACATGCAAGTCGAACGGAATTTAGTAATAAATTTAGTGGCGCAAGGGTGAGTAACACGTGAGGAATTTGCCGTGAAGTTTGGAATAGCCCGCCGAAAGGTGGATTAATACCAAATGTGATCCGGGACCGGCATCGGCCCTGGATGAAAGGGGGGGATCTTCGGACCTCCCGCTTTACGATAATCTCGCGGCCCATCAGCTAGTTGGTAGGGTAACGGCCTACCAAGGCAACGACGGGTAACTGGTCTGAGAGGACGATCAGTCACACTGGAACTGAGACACGGTCCAGACACCTACGGGTGGCAGCAGTCGAGAATCATTCACAATGGGCGAAAGCCTGATGGTGCGAC…	158	2.341960	ARTV01000047.4040.5585	Bacteria;Verrucomicrobiota;Verrucomicrobiae;Pedosphaerales;Pedosphaeraceae;SCGC AAA164-E04;Verrucomicrobia bacterium SCGC AAA164-E04	87.0
C18-38	CTAAGAGTTTGATCCTGGCTCAGAACGAACGCTGGCGGCAGGCTTAACACATGCAAGTCGCGGGAGAAGGTTTCTTCGGGAACTGGGCACCGGCGCACGGGTGAGTAACGCGTGGGAACGTACCCTTCGGCGGGGGACAACAGCTGGAAACGGCTGCTAATACCGCATACGCTCTAAGGAGGAAAGGCTTCGGCCACCGAGGGATCGGCCCGCGTTAGATTAGGTAGTTGGTGAGGTAATGGCTCACCAAGCCTACGATCTATAGCTGGTCTGAGAGGATGATCAGCCACACTGGAACTGAGACACGGTCCAGACTCCTACGGGAGGCAGCAGTGGGGAATATTGCGCAATGGACGAAAGTCTGACGCAGCCATGCCGCGTGGATGAAGAAGGCCCTAG…	155	2.174232	DQ486481.1.1402	Bacteria;Proteobacteria;Alphaproteobacteria;Rhodospirillales;Terasakiellaceae;uncultured;alpha proteobacterium DG1234	99.2
C18-39	ACGGAGAGTTTGATCCTGGCTCAGGATGAACGCTGGCGGCGTGCCTAACACATGCAAGTCGAACGGTCGCAAGACAGTGGCGCACGGGTGAGTAACACGTAGCTGATCTGCCCTCAAGTGCGGGATAACGTCTGGAAACAGACGCTAATACCGCATAAGCCCCCGCGAATTAGCACAGCGGGTGAAAAGGTTTACCGCTTGAGGAGGAGGCTGCGGCCCATCAGGTAGTTGGCGGGGTAACGGCCCACCAAGCCGACGACGGGTAGGGGGTCTGAGAGGATGATCCCCCACACTGGGACTGAGACACGGCCCAGACTCCTACGGGAGGCAGCAGTGAGGGATATTGCACAATGGGCGCAAGCCTGATGCAGCGACGCCGCGTGGGTGATGAAGGTCTTC…	134	2.432320	KJ127988.1.1448	Bacteria;Chloroflexi;Anaerolineae;SBR1031;A4b;uncultured Anaerolineaceae bacterium	92.8
C18-40	ATGAAGGGTTTGATTCTGGCTCAGAATGAACGTTGGCGGCGTGGATTAGGCATGCAAGTCGAGCGATAAACAATCTTCGGATTGTGGAAAGCGGCAAACGGGGTAGTAGGACGTCGGAACGTGCCCTGAGGCCGGGAATAGCCACGGGAAACTGTGGGTAATGCCCGATAACCTCCAAGGAGCAAAGATTTATCTCCTCAGGAGCGGCCGACGCGTTACTAGGTAGTTGGTAGGGTAATGGCCTACCAAGCCTATGATGACTAGGGGGTGTGAGAGCATGACCCCCACCACTGGGACTGAGAACTGCCCAGACACCTACGGGTGGCTGCAGTCGAGAATCTTCGGCAATGGACGAAAGTCTGACCGAGCGACGCCGCGTGTGGGATGAAGGCCTTTGGG…	126	1.846197	JX307094.1.1492	Bacteria;Planctomycetota;Planctomycetes;Planctomycetales;Rubinisphaeraceae;Rubinisphaera;Rubinisphaera brasiliensis	98.7
C18-41	AAGGGTTTGATCCTGGCTCAGAGTGAACGCTGGCGGCGTGGTTAAGGCATGCAAGTCGAGCGCCGAGGTTTACCTCGGAGCGGCGAAAGGGTGAGTAATACATGGGTAACGTACCCCTTGGACCGGGATAACCGCTGGAAACGGCGGGTAATACCGGATGGTCAGGGTGACCCGCATGGGTTTCCTTGTAAATGGTAGGATACTTCTGCCAAGGGAGCGGCCCATGTCCTATTAGCTAGTTGGTGAGGTAACGGCTCACCAAGGCATTGATGGGTAGCCGGACTGAGAGGTTGGCCGGTCACACTGGGACTGAGACACTGCCCAGACTCCTACGGGAGGCTGCAGTCGAGAATCTTCCGCAATGGACGCAAGTCTGACGGGGCGACGCCGCGTGTAGGA…	124	1.967532	JN977266.1.1551	Bacteria;Planctomycetota;OM190;uncultured bacterium	90.1
C18-42	CTTAAGAGTTTGATCCTGGCTCAGAACGAACGCTGGCGGCAGGCCTAAAACATGCAAGTCGAACGCTCTAGCAATAGAGAGTGGCGCACGGGTGCGTAACGCGTGGGAATGTGCCCTTGGGTGCGGAATAACGTAGGGAAACTTACGCTAATACCGCATAATGACTCCGGTCCAAAGATTTATCGCCCAAGGATCAGCCCGCGTCTGATTAGCTAGTTGGTGAGGTAAAAGCTCACCAAGGCGACGATCAGTAGGGGGTCTCAGAGGATGATCCCCCACACTGGAACTGAGACACGGTCCAGACTCCTACGGGAGGCAGCAGTTAGGAATATTGGACAATGGGCGCAAGCCTGATCCAGCCATGCCGCGTGAGTGATGAAGGCCTTCGGGTTGTAAAGC…	122	1.804837	FJ660594.1.1499	Bacteria;Proteobacteria;Gammaproteobacteria;Methylococcales;Methylomonadaceae;Crenothrix;uncultured bacterium	86.8
C18-43	TAAAAGACTACCAAGCCGATGATGCGTAGCAGGTCTAAGTGGATCATCTGCCACATTGGGACTGAAACAAGGCCCAAATGGGTATAATCCCAGCAGCAGTGGGGAATTTTGGACAATGGGGGAAACCCTGATCCAGCAATCTTGAGTGAGAGATGAAGGAATGTTCTGTAAATCTCTTTTAGCAAGTAAGAAATAGACATAACTTGCAGAAAAAGCTCCGGCCAATCTCGTGCCAGCAGCCGCGGTAATACGAGAGGAGCGAACGTTGTTCAAAATAACTGGGCGTAAAGGGTGAGTCGGATGTAATAAAAGTTGAAAGTAAAATCGATGGACTTACTTCATCACCTCTTTCAATACTATATTACTAGAGTTTAATAGAGGAAGGGAGAAAATCTGGTG…	119	2.322259	AACY020049127.555.2033	Bacteria;Proteobacteria;Gammaproteobacteria;Thiotrichales;Thiotrichaceae;uncultured;marine metagenome	70.2
C18-44	TGGAGAGTTTGATCCTGGCTCAGAGCGAACGCTAGCGGGTGGCTTAACACATGCAAGTCGAGCGGGGGCTTCGGCCCTAGCGGCGAACGGGTGAGTAACACGTAGGAATCCTGTCCTTTGGTGGGGGATAGCGGGGGGAAACCCCCATTAATACCGCGTATGGCCTACGGGTCAAAGTCTTCGGACGCCAGAGGAGGGGCCTGCGGCCCATTATTTAATCCTAGTTGGTGGGGTAATGGCCTACCAAGGGTACGATGGGTAGCTGGTCTGAGAGGACGATCAGCCACACTGGGACTGAGACACGGCCCAGACTCCTACGGGAGGCAGCAGTGGGGAATATTGCGCAATGGGCGAAAGCCTGACGCAGCCAACCCGCGTGAGTGATGAAGGCCTTCGGGT…	119	1.851582	EF574868.1.1467	Bacteria;Bdellovibrionota;Bdellovibrionia;Bdellovibrionales;Bdellovibrionaceae;OM27 clade;uncultured bacterium	92.9
C18-45	CTTGAGAGTTTGATCCTGGCTCAGAACGAACGCTGGCGGCAAGCCTCATACATGCAAGTCGAACGAGAAAGTGTAGCAATACATGATTAAAGTGGCAAACGGGTGCGTAACACGTGGGAATCTACCTTTTAGTCTGGAATAGCCCCGGGAAACTGGGATTAATGCCGGATGCCCTCTACGGAGGAAAGATTTATCGCTAAAAGATGAGCCCGCGGCGGATTAGCTAGTTGGTAGGGTAAAGGCCTACCAAGGCGACGATCCGTAGCTGGTCTGAGAGGATGATCAGCCACACTGGGACTGAGATACGGCCCAGACTCCTACGGGAGGCAGCAGTAGGGAATATTGGACAATGGGCGAAAGCCTGATCCAGCCATGCCGCGTGAGTGATGAAGGCCTTCG…	107	1.704503	JQ923723.1.1457	Bacteria;Proteobacteria;Alphaproteobacteria;Rickettsiales;SM2D12;uncultured bacterium	88.9
C18-46	ATGGAGAGTTTGATCCTGGCTCAGGATGAACGCTAGCGGGAGGCCTAATACATGCAAGTCGAGCGGTAGAGTGACTTCGGTTGCTTGAGAGCGGCGCACGGGTGAGTAACGCGTACACAATCTACCTTCAAGAGGGGAATAGCCCTGGGAAACTGGGATTAATGCCCCATGGCATCACGGAGTGGCATCGCTTTGTGATTAAAGCTGAGGTGCTTGAAGATGAGTGTGCGTCTGATTAGCTAGTTGGTACGGTAACGGCGTACCAAGGCTACGATCAGTAGGGGGCGTGAGAGCGTGGACCCCCACACGGGTACTGAGACACGGACCCGACTCCTACGGGAGGCAGCAGTAAGGAATATTGGTCAATGGAGGAAACTCTGAACCAGCCATCCCGCGTGC…	107	1.691864	JQ624292.1.1490	Bacteria;Bacteroidota;Bacteroidia;Chitinophagales;Saprospiraceae;uncultured;uncultured Bacteroidetes bacterium	95.9
C18-47	TTGAAGGGTTTGATTCTGGCTCAGAATGAACGTTGGCGGCGTGGATTAGGCATGCAAGTCGAGCGAGAACCGTAGCAATACGGGGACAGCGGCGAAAGGGACAGTAATATGTAGGTACCTACCCCTGGGTTCGGGATAGCTGCGGGAAACTGCAGGTAATACCGAATAATGTCTCCGGACCAAAGGTGTGATTCCACCTGGGGAGGGGCCTGCATCCTATTAGCTTGTTGGTGGGGTAACGGCCTACCAAGGCAACGATGGGTAGCGGGTGTGAGAGCATGACCCGCGTCATTGGGACTGAGATACTGCCCAGACACCTACGGGTGGCTGCAGTCGAGAATCTTCGGCAATGGGCGAAAGCCTGACCGAGCGACGCCGCGTGCGGGATGAAGGCCCTCG…	100	1.580420	HM129392.1.1448	Bacteria;Planctomycetota;Planctomycetes;Pirellulales;Pirellulaceae;uncultured;uncultured bacterium	97.9
C18-48	ATGAGAGTTTGATCCTGGCTCAGAACGAACGCTGGCGGCAGGCCTAACACATGCAAGTCGAACGGACCCTTCGGGGTTAGTGGCGCACGGGTGCGTAACACGTGGGAATGTACCCCAGGGTAAGGAATAATATCTGGAAACGGATACTAATACCTTATAATGACTTCGGTCCAAAGATTCATCGCCCTGGGATCAGCCCGCGCCTGATTAGATAGTTGGTGAGGTAATGGCTCACCAAGTCTACGATCAGTAGGGGGTCTGAGAGGATGATCCCCCACACTGGTACTGAGACACGGACCAGACTCCTACGGGAGGCAGCAGTGAGGAATATTGCGCAATGGAGGAAACTCTGACGCAGCCATGCCGCGTGAGTGAAGAAGGCCTTAGGGTTGTAAAGCT…	93	1.412365	KJ590655.1.1451	Bacteria;Proteobacteria;Alphaproteobacteria;Micavibrionales;Micavibrionaceae;uncultured;uncultured bacterium	94.8
C18-49	GGGGTAACGGCCCACCAAGGCTACGATGGGTAGGCGGCGTGAGAGCGTGGCCGCCGACACGAGGACTGAGATACGGCCTCGACTCCTACGGGGGGCAGCAGTCTAGAAGCTTCGTCAATGGGGGAAACCCTGAACGAGCGACGCCGCGTGCAGGATGAAGCCCTTTGGGGTGTAAACTGCTTTCGACTGGGAAGAAGGCCCGGGAGGTGATCTCGGGTTTGACGGTACCAGCAGAAGAAGCACCGGCTAACTCCGTGCCAGCAGCCGCGGTAATACGGGGGGTGCAAGCGTTATTCGGATTTATTGGGCGTAAAGGGCGCGTAGGCGGTCAGGTAAGTTCGGTGTGAAAACGCCACCGCTCAACGGGGCGACGGCACCGGATACTGCCTGACTTGAGTG…	83	1.575949	AM490696.1.1474	Bacteria;Sumerlaeota;Sumerlaeia;Sumerlaeales;Sumerlaeaceae;Sumerlaea;uncultured bacterium	88.9
C18-50	ATAACTCAGGGAAACTTGAGCTAATACCGTATGTGCCCTTCGGGGGAAAGATTTATCGCCATTGGAGCGGCCCGCGTCTGATTAGCTTGTTGGTGAGGTAAAGGCTCACCAAGGCGACGATCAGTAGCTGGTCTGAGAGGATGACCAGCCACATTGGGACTGAGACACGGCCCAAACTCCTACGGGAGGCAGCAGTGGGGAATCTTGCGCAATGGGCGAAAGCCTGACGCAGCCATGCCGCGTGGATGATGAAGGTCTTAGGATTGTAAAATCCTTTCACCGGGGACGATAATGACGGTACCCGGAGAAGAAGCCCCGGCTAACTTCGTGCCAGCAGCCGCGGTAATACGAAGGGGGCTAGCGTTGCTCGGAATTACTGGGCGTAAAGGGCGCGTAGGC…	79	2.078366	JN869166.1.1453	Bacteria;Proteobacteria;Alphaproteobacteria;Caulobacterales;Caulobacteraceae;Brevundimonas;uncultured bacterium	99.6
C18-51	ATGGAGAGTTTGATCCTGGCTCAGGATGAACGCTAGCGGCAGGCTTAATACATGCAAGTCGAGGGGTAACAGGACTAGCAATAGTTGCTGACGACCGGCGTACGGGTGAGTAACACGTACCCAACCTGCCTCTTACTGGGAAATAGCCCTTGGAAACGAGGATTAATGTCCCATAACATTGCGAGAAGGCATCTTCTTGCAATTAAAGCTCCGGCGGTAAGAGATGGGGGTGCGTCCCATTAGCTAGTTGGTAGGGTAACGGCCTACCAAGGCTACGATGGGTAACTGGCGTGAGAGCGCGACCAGTCACACGGGCACTGAGACACGGGCCCGACTCCTACGGGAGGCAGCAGTAGGGAATATTGGGCAATGGAGGCAACTCTGACCCAGCCATGCCGC…	70	1.041642	FPLS01005365.1.1299	Bacteria;Bacteroidota;Bacteroidia;Chitinophagales;uncultured;metagenome	97.0
C18-52	CGGCTAAATTCGTGCCAGCAGCCGCGGTAATACGAAAGGGGCAAGCGTTGTTCGGAATCACTGGGCGTAAAGCGTACGTAGGCGGATTGCCAAGTCAGAAGTGAAATCCCGGGGCTTAACCCCGGAATTGCTTTTGAAACTGGCAGTCTAGAGACTCGGAGAGGCCAGCGGAATTCCCAGTGTAGAGGTGAAATTCGCAGATATTGGGAGGAACACCAGTTGCGTAGGCGGCTGGCTGGACGAGCACTGACGCTGAGGTACGAAAGCGTGGGGATCAAACAGGATTAGATACCCTGGTAGTCCACGCCGTAAACGATGTGTGCTAGTTGTCGGGACCTTAAGGTTTCGGTGACGCAGCTAACGCTTTAAGCACACCGCCTGGGGAGTACGGTCGCAAGA…	61	1.445355	FPLL01005426.15.1478	Bacteria;Proteobacteria;Alphaproteobacteria;Micavibrionales;uncultured;metagenome	96.5
C18-53	ATGAGAGTTTGATCCTGGCTCAGAGCGAACGCTGGCGGCGTGCCTAACACATGCAAGTCGAGCGTGAAAGTCCTTCGGGATGAGTAAAGCGGCGTCCGGGTGAGTAACACGTAGGTAATCTACCTTAGAGTACGGGATAACCTGCCGAAAGGCGGGCTAATACCGTATAGAGCGAGATAGTTATAAAGACTGTTTCGGGAAAGGGATAAACCTCGCTCTAAGATGAGCCTGCGTCCCATTAGCTAGTTGGTAAGGTAATGGCTTACCAAGGCAGTGATGGGTAGCTGGTCTGAGAGGATGATCAGCCACACTGGCACTGAAACACGGGCCAGACTCCTACGGGAGGCAGCAGTGGGGAATATTGCGCAATGGACGAAAGTCTGACGCAGCAACGCCGCG…	57	1.012793	KM263174.1.1393	Bacteria;Bdellovibrionota;Oligoflexia;0319-6G20;uncultured Anaeromyxobacter sp.	88.6
C18-54	TTCGGAGAGTTTGATCCTGGCTCAGAATGAACGCTGGCGGCGTGGTTAAGACATGCAAGTCGAACGGTGTTTCGGGTGTAGCAATACATTCGAAACGCAGTGGCGAACGGGTGCGTAACACGTGAACAATCTACCTTAAAGTGGGGAATAGCTCGCCGAAAGGCGAATTAATACCGCATACGGTTGGGACTCTCCTGAGTCCCATACCAAAGTCGGGGACCGCAAGGCCTGACGCTATAAGAGGAGTTCGCGGCCTATCAGCTAGTTGGCGAGGTAACGGCTCACCAAGGCTAAGACGGGTAGCTGGTCTGAGAGGATGATCAGCCACACTGGAACTGAGACACGGTCCAGACACCTACGGGTGGCAGCAGTTTCGAATCATTCACAATGGGCGAAAGC…	51	1.015360	FPLK01002444.7.1544	Bacteria;Verrucomicrobiota;Verrucomicrobiae;Opitutales;Opitutaceae;Lacunisphaera;metagenome	98.5
C19-01	CTAAGAGTTTGATCCTGGCTCAGATTGAACGCTGGCGGCATGCCTAACACATGCAAGTCGAACGGGGTGCTTCGGCACCTAGTGGCGGACGGGTGAGTAATGCATAGGAACCTATCCTGTAGTGGGGGACAACCCAGGGAAACTTGGGCTAATACCGCATACGCCCTACGGGGGAAAGCGGGGGATCTTCGGACCTCGTGCTATTGGAGGGGCCTATGTCCGATTAGCTAGTTGGTAGGGTAAAGGCCTACCAAGGCGACGATCGGTAGCTGGTCTGAGAGGATGATCAGCCACACTGGGACTGAGACACGGCCCAGACTCCTACGGGAGGCAGCAGTGGGGAATTTTTCGCAATGGGGGCAACCCTGACGAAGCAATGCCGCGTGAATGAAGAAGGCC…	13993	36.714333	KJ944319.1.1527	Bacteria;Proteobacteria;Gammaproteobacteria;Acidithiobacillales;Acidithiobacillaceae;Acidithiobacillus;Acidithiobacillus caldus	96.0
C19-02	CGGAGAGTTCGATCCTGGCTCAGGACAAACGCTGGCGGCGTGCCTAACACATGCAAGTCGAACGACAGGCGAGGAATCCGCAAGGAGGAATTGCGCTGAGTGGCGAACGGGTGAGTAATACATGGGGACATACCCTCGAGAGTGGGATAGCGTTTCGAAAGGGACGGTAATACCGCATACGCTCGAGAGAGGAAAGGTGCAATTGCACCACTCGAGGAGTGACTCATGGCCCATCAGTTAGTTGGTGAGGTAAAGGCCCACCAAGGCAATGACGGGTAGCTGGTCTGAGAGGATGGTCAGCCACACTGGGACTGAGACACGGCCCAGACTCCTACGGGAGGCAGCAGTGGGGAATTTTTCCCAATGGGCGAAAGCCTGAGGGAGCGACGCCGCGTGGAG…	3252	9.556684	JX459043.1.1537	Bacteria;Thermotogota;Thermotogae;Mesoaciditogales;Mesoaciditogaceae;Mesoaciditoga;uncultured bacterium	98.2
C19-03	TACTGAGAGTTTGATCCTGGCTCAGAATGAACGCTGGCGGCGTGCTTAACACATGCAAGTCTTACGGGTCAGTACTTTTAGTGCTGATCAGTGGCGCACGGGTGAGTAACACGTGGATAACCTACCCCAAAGTTTGGGATAACGTGCCGAAAGGTGCGCTAATACTAAATACCCCACGCTACTGCAAGGTAGTGTGGAAAAGAAGGCCTCTGCTTGCAAGCTTTCGCTTTAGGATGGGTCCGCGGCCTATCAGGTAGTTGGTAGGGTAATAGCCTACCAAGCCTACGACGGGTAGCTGGTCTGAGAGGACGATCAGCCACATTGGGACTGAGACACGGCCCAGACTCCTACGGGAGGCAGCAGTGGGGAATATTGGGCAATGGGAGAAATCCTGACCCA…	2884	9.093957	AF402982.1.1489	Bacteria;Campilobacterota;Desulfurellia;Desulfurellales;Desulfurellaceae;Desulfurella;uncultured Desulfurella sp.	98.2
C19-04	CTCCGGTCGATCCTGCCGGCGGTCACTGCTATCAGGTTTCGACTAAGCCATGCAAGTCAAGGGGCCGAAAGGTACCGGCGAACAGCTCAGTAACACGTGGATAATTTACCCTTAGATGGGGTATAACCTCGGGAAACTGAGGCTAATTCCCCATAGTTATTACAAGCTGGAAGGCTGTAATAATGAAAGCTCCGACGTCTGAGGATAAGTCTGCGGCCTATCAGGTAGTAGGTGGTGTAAAGGACCACCTAGCCTAAGACGGGTACGGGCCCTGAAAGGGGAAGCCCGGAGATGGACTCTGAGACAACAGTCCAGGCCCTACGGGGCGCAGCAGGCGCGAAAACTGTGCAATGCGCGAAAGCGCGACACGGGGAACCTGAGTGCTTTGACTTTTCGTCA…	2829	10.431985	BA000011.1518773.1520246	Archaea;Thermoplasmatota;Thermoplasmata;Thermoplasmatales;Thermoplasmataceae;Thermoplasma;Thermoplasma volcanium GSS1	96.1
C19-05	ACCGGTTGATCCTGCCGGAGGCTACTGCTATCGGGTTTCGACTAAGCCATGCGAGTCACGGGGTCGCAAGACACCGGCATACGGCTCAGTAACACGTGGATAATCTACCCTTGGGTGGAGAATAACCTCGGGAAACTGAGGCTAATGAGCCATAGACATTCTATGACTGAATGCTTGAATGTTGAAAGCGCAAAGCGCCCAAGGATGAGTCTGCGGCCTATCATGGTTGTAGGCGGTGTAACGGACCACCTAGCCTATGACGGGTACGGGCACTGAGAGGTGGAGCCCGGAGATGGACTCTGAGACACGAGTCCAGGCCCTACGGGGCGCAGCAGGCGCGAAACCTACGCACTGCGCGAAAGCGCGACGTGGGAAACCCGAGTGCCTTTTCTTTTTTGA…	1503	4.948359	AB600374.1.921	Archaea;Thermoplasmatota;Thermoplasmata;A10;uncultured archaeon	99.5
C19-06	CTCCGGTTGATCCTGCCGGCGGTCACTGCTATCGAGTTTCGACTAAGCCATGCGAGTCACAGGCCGAAAGGTACTGGCGGACGGCTCAGTAACACGCGGATAATCTACCCTTAGGTGGGGTATACCCTTGGGAAACTGAGGTTAATCCCCCATAGGTCCAGTAAACTGGAATGTTTTTGGACTGAAAGTCACGGCGCCTAAGGATGAGTCTGCGGCCTATCAGGTAGTAGGTGGGGTAAAGGCCCACATAGCCTATGACGGGTACGGGCCCTGAGAGGGGTAGCCCGGAGATGGGTTCTGAGACACGAACCCAGGCCCTACGGGGCGCAGCAGGCGCGAAACCTTCGCAATGCGCGCAAGCGCGACGAGGGGAACTCGAGTGCTATTATCCTTTTGGGT…	958	3.085703	AB600329.1.1348	Archaea;Thermoplasmatota;Thermoplasmata;BSLdp215;uncultured archaeon	98.7
C19-07	TATAGAGTTTGATCCTGGCTCAGATTGAACGCTAGCGGCATGCTTTACACATGCAAGTCGAACGGCAGCGCGGGGTAACCTGGCGGCGAGTGGCGAACGGGTGAGTAATACATCGGAACGTGCCCTGTGATGGGGGATAACTACGCGAAAGCGTAGCTAATACCGCATACGACCTACGGGTGAAAGTGGGGGATCGCAAGACCTCACGTCATAGGAGCGGCCGATGGCGGATTAGCTAGTTGGTGAGGTAAAGGCTTACCAAGGCAACGATCCGTAGCTGGTCTGAGAGGACGACCAGCCACACTGGGACTGAGACACGGCCCAGACTCCTACGGGAGGCAGCAGTGGGGAATCTTGGACAATGGGGGCAACCCTGATCCAGCAATGCCGCGTGTGGGA…	780	2.580575	CP002021.3055943.3057459	Bacteria;Proteobacteria;Gammaproteobacteria;Burkholderiales;Comamonadaceae;Thiomonas;Thiomonas intermedia K12	99.9
C19-08	AACGAGAGTTTGATCCTGGCTCAGAATCAACGCTGGCGGCGTGCCTAACACATGCAAGTCGCACGAGAAAGGGGCTTCGGCTCTGAGTAAAGTGGCGCACGGGTGAGTAACACGTGAATTATCTACCTCCGAGTGGGGAATAACTGAGAGAAATCTTAGCTAATACCGCATAACACTTACGAGTCAAAGCAGCAATGCGCTTGGAGAGGAGTTCGCGGCAGATTAGTTAGTTGGCGGGGTAATGGCCCACCAAGACGATGATCTGTATCCGGCCTGAGAGGGCGCACGGACACACTGGAACTGAAACACGGTCCAGACTCCTACGGGAGGCAGCAGTGGGGAATTTTGCGCAATGGGGGAAACCCTGACGCAGCAACGCCGCGTGGAGGATGAAATCCC…	675	2.117647	JF737889.1.1463	Bacteria;Acidobacteriota;Acidobacteriae;Acidobacteriales;Acidobacteriaceae (Subgroup 1);Granulicella;uncultured bacterium	99.2
C19-09	CTCCGGTTGATCCTGCCGGCGGCCACTGCTATCAAGTTCCGACTAAGCCATGCGAGTCAAGGTATCGTAAGATGCCGGCATACTGCTCAGTAACACGTGGACAATCTAACCTTAAGTAAGGGATAACTTCGGGAAACTGAGGGTAATACCTTATAATTGCATAAAACTGGAATGTTTATGCAATAAAAGCTCCGGCGCTTAAGGATGAGTCTGCGACCTATCAGGTAGTAGGTGGTGTAATGGACCACCTAGCCTAAGACGGGTACGGGCCCTGGGAGGGGTAGCCCGGAGATGGACTCTGAGACATAAGTCCAGGCCCTACGGGGCGCAGCAGGCGCGAACACTGTGCAATGCGCGAAAGCGCGACACGGGGAGCTTGAGTGTCTTGGCATAGCCAAG…	436	1.702837	CP015363.1594125.1595594	Archaea;Thermoplasmatota;Thermoplasmata;Thermoplasmatales;Ferroplasmaceae;Ferroplasma;Ferroplasma acidiphilum	97.7
C19-10	TAGGTGAGGTAAGAGCTCACCTAGGCGATGATCAGTAGCTGGTCTGAGAGGATGATCAGCCACACTGGGACTGAGACACGGCCCAGACTCCTACGGGAGGCAGCAGTGGGGAATTTTGGACAATGGGCGCAAGCCTGATCCAGCCATTCCGCGTGAGTGAAGAAGGCCTTCGGGTTGTAAAGCTCTTTCGTTGGGGAAGAAAGCCCTTTTATGAATAGTAGGAGGGGATGACGGTACCTGAAGAAGAAGCACCGGCTAACTACGTGCCAGCAGCCGCGGTAATACGTAGGGTGCGAGCGTTAATCGGAATTACTGGGCGTAAAGGGTGCGCAGGCGGTTTTACAAGTCTGACGTGAAAGCCCCGGGCTTAACCTGGGAACTGCGTTGGAAACTGTAAGA…	252	1.118597	KP204525.1.1492	Bacteria;Proteobacteria;Gammaproteobacteria;Burkholderiales;Sulfuricellaceae;Sulfuriferula;uncultured bacterium	97.4
C19-11	GATCCTGGCTCACAGTGAACGCTGGCGGCGTGGCTAAGGCATGCAAGTCGCACGGGGTAGCAATACCCAGTGGCGCAAGGGTGAGTAATGGATAGCTAACGTACCTTGAACACAGGCATAGCCAGTCGAAAGATTGGGTAATTCCTGATGATGTTATGGCGGGGCATCCCGGTATAACCAAAGATGAGGATCCCGAGCAATCGGGACTTATCGGTTTAAGAGCGGGCTATCTTCTATCAGCTAGTTGGTGAGGTAACGGCTCACCAAGGCTATGACGGATAGCTGGTCTGAGAGGACGACCAGCCACATTGGCACTGAGACACTGGCCAGACTCCTACGGGGGGCTGCAGCAACGAATCTTCCGCAATGGGCGCAAGCCTGACGGAGCGACGCCGCGTG…	219	0.961137	DQ906078.1.1489	Bacteria;Planctomycetota;Phycisphaerae;Tepidisphaerales;CPla-3 termite group;uncultured bacterium	97.7
C19-12	ATTCCAGTCGATGCTGCTGGAGGACACTGCTATCAGATTTCGACAGCCATGCAAGTCAGCCCAACGGCTTCGTTGGGCGGCGTACGGCTCAGTAACACGTAGTCAACCTACCGTAAAGAAGGGAATACCCATGGGAAACTGTGGCTAATTCCATATAGGCTAGGACATCTGGAAGGAGTCCTAACACAAAGGGGCGCGAATTGCAGCGTTTCCGCTTTACGATGGGGCTGCGGCGGATCAGGCAGATGGCGGGGTAACGGCCCACCATACCTATAACCCGTAGGGGATGTGGGAGCATAAGCCCCGAGAAGGGCACTGAGACAAGGGCCCTAGCACTACGGTGTGCAGCAGGCGCGCAAACTCCACAATGCGCGTAAGCGTGATGGGGGGAATCTGAGC…	218	1.240918	DQ848677.10094.13102	Archaea;Micrarchaeota;Micrarchaeia;Micrarchaeales;Candidatus Micrarchaeum;Candidatus Micrarchaeum acidiphilum ARMAN-2	94.6
C19-13	ACGGAGAGTTTGATTCTGGCTCAGAGCGAACGCTGGCGGCGTGGATAAGACATGCAAGTCGCACGAAGCTTGTCTTCTAGCAATAGGAGGCAAGTTCAGTGGCGAACGGGTGAGTAACGCGTGGGAATCTACTCAGAAGTGGGGAATAGCCCGGCGAAAGCCGGGGTAATTCCGCATGTGGTCTAGCCTAGCTAGATTAAAGCGGGGGACCCGAAAGGGCCTCGCGCTTCTGAATGAGCCCGCGTCCTATCAGCTAGTTGGTGGGGTAAAAGCCCACCAAGGCGATGACGGGTAGCTGGTCTGAGAGGATGGCCAGCCACACTGGGACTGAGACACGGCCCAGACACCTACGGGTGGCAGCAGTCGAGAATTTTTCACAATGGGCGAAAGCCTGATGGA…	194	0.844970	JAFS01000001.65794.67304	Bacteria;Verrucomicrobiota;Verrucomicrobiae;Methylacidiphilales;Methylacidiphilaceae;Candidatus Methylacidiphilum;Verrucomicrobia bacterium LP2A	99.5
C19-14	ATCCGGTTGATCCTGCCGGACCCGACCGGTATCGGGGTGGGGCTAAGCCATGCAAGTCGAGCGTTCTCTAGCTGTGGAGAGCGCGGCATACGGCTCAGTAGTACGCAGCTAACCTACCCTAAGGGGGGTAATAATCCCGGGAAACTGGGGCTAATGACTCATAAACCTCTGAGGCTGGAATGCACAGAGGTTAAAATGGCCATTTCAGCATGCTGAAGTGGTTTCCTTAGGATGGGGTTGCGCCCGATCAGGTAGTTGGCGGGGTAAAGGCCCACCAAGCCTATGACCGGTGCGGGCTCTGAGAGGAGGAGCCCGGAGATGGATCCTGAGACAAGGATCCAGGCCCTACGGGGCGCAGCAGGCGCGAAACCTTCACAATGCCCGAAAGGGTGATGAGGC…	160	0.761234	AB930989.1.1365	Archaea;Crenarchaeota;Nitrososphaeria;Caldiarchaeales;Terrestrial Hot Spring Gp(THSCG);uncultured archaeon	97.6
C19-15	GTAAAGCGGCGAGCGGGTGAGTAACACATGGGTAACCTACCTTCGGAACCGGGATAATCCCGCGAAAGCGGGACTAATACCGGATAATCTGATTAATCGAGATATTAGTCAGCAAAGAGGCCTCTGTTTACAAGCTTTTATCTGAAGATGGGCCTGTGTCCGATCAGCTTGTTGGCGAGGTAATGGCTCACCAAGGCTATGACCGGTAGCTGGTCTGGAAGGACGACCAGCCACACTGGAACTTAAACACGGTCCAGACTCCTACGGGAGGCAGCAGTGAGGAATTTTGGGCAATGGGCGAAAGCCTGACCCAGCGATACCACGTGAGCGATGAAGGCCTTCGGGTTGTAAAGCTCTGTCGAGCGGGAAGATGGTGTTGTTCTTTAACAGAGAATGACA…	157	0.764894	HF677557.1.1379	Bacteria;Myxococcota;bacteriap25;uncultured bacterium	99.0
C19-16	ATGAGAGTTTGATCCTGGCTCAGAGCGAACGCTGGCGGCATGCTTAACACATGCAAGTCGCACGGTTTGGGGGCAACTCCGGGCAGTGGCGGACGGGTGAGTAACGCGTAGGAATCTATCCTTGGATGGGGGACAACCGTGGGAAACTACGGCTAATACCGCATGATGCCTGAGGGCCAAAGCTCGCGAGAGCGTCTGGGGAGGAGCCTGCGTCTGATTAGGTAGTTGGTGGGGTAAAGGCCTACCAAGCCTGCGATCAGTAGCTGGTCTGAGAGGATGATCAGCCACATTGGGACTGAGACACGGCCCAAACTCCTACGGGAGGCAGCAGTGGGGAATATTGGACAATGGGCGAAAGCCTGATCCAGCAATGCCGCGTGTGTGAAGAAGGTCTTCGGA…	138	0.860795	HM124395.1.1490	Bacteria;Proteobacteria;Alphaproteobacteria;Acetobacterales;Acetobacteraceae;Acidiphilium;uncultured bacterium	95.1
C19-17	TCAAAGGATATATTGTCAAAAGATGAGCCTGGGTCCTATTAGCTAGTTGGTAAGGTAATGGCTTACCAAGGCAATGATGGGTAGCTGGTCTGAGAGGACGTTCAGCCACACGGGGATTTAGAACAGCCCCGACTCCTACGGGAGGCAGCAGTGAGGAATATTGGACAATGCCCGAAAGGGTGATCCAGCGACACCGCGTGGGTGATGAAAGCTTTCGAGTTTTAAAACCCTGTCAAGTGGGAAGAAAATCTGATTTTATCAGATATGACGGTACCACTGAAGGAAGCTCCGGCTAATCCCGTGCCAGCAGCCGCGGTAAGACGGGAGGAGCAAGCGTTATCCGGATTTATTGGGTGTAAAGGGTTCGTAAGTGATCAAGTTAGTCAAATCTTAAATATT…	125	0.751290	DQ404758.1.1537	Bacteria;uncultured;uncultured bacterium	82.3
