# Supplementary material for: Microorganisms of Two Thermal Pools on Kunashir Island, Russia
Source: Biology (Basel). 2021 Sep 16;10(9):924. doi: 10.3390/biology10090924 (PMC8468003; doi:10.3390/biology10090924)
Supplement: Supplementary file 1 [file biology-10-00924-s001.zip › Supplementary_Table_S7.xlsx]

## Sheet: Лист1
Supplementary Table S7 - Comparison of SSU rRNA sequences from FAU and TPT with SSU rRNA sequences from C01-C19
query SSU	subject SSU	% identity	% coverage	alignment length	evalue
FAU-12	C19-05	99.053	100	1479	0
FAU-07	C15-07	98.844	81	1211	0
FAU-13	C19-02	98.417	99	1453	0
FAU-13	C01-07	97.267	68	988	0
FAU-10	C19-14	97.172	100	1485	0
FAU-15	C19-12	95.714	100	1050	0
FAU-11	C19-04	95.384	100	1473	0
FAU-04	C19-06	94.297	100	1473	0
FAU-07	C19-16	93.068	72	1082	0
FAU-07	C17-29	91.822	100	1504	0
FAU-07	C18-18	91.617	100	1503	0
FAU-07	C16-40	91.478	100	1502	0
FAU-10	C15-06	90.702	100	1495	0
FAU-10	C07-04	90.282	100	1492	0
FAU-05	C19-04	90.034	100	1475	0
TRT-77	C10-01	100	100	1466	0
TRT-77	C09-02	100	100	1466	0
TRT-60	C03-01	99.796	100	1473	0
TRT-43	C05-20	98.742	78	1192	0
TRT-43	C14-01	98.688	100	1524	0
TRT-35	C09-05	98.457	68	1037	0
TRT-07	C16-25	98.448	100	1482	0
TRT-43	C09-01	98.228	100	1524	0
TRT-43	C10-04	98.163	100	1524	0
TRT-43	C03-05	97.244	100	1524	0
TRT-43	C01-03	97.178	100	1524	0
TRT-43	C02-01	97.113	100	1524	0
TRT-56	C05-01	96.831	99	1483	0
TRT-77	C05-13	96.696	85	1241	0
TRT-18	C16-03	96.628	100	1483	0
TRT-35	C05-06	96.05	99	1519	0
TRT-51	C09-18	95.837	79	1249	0
TRT-72	C05-03	95.722	100	1496	0
TRT-10	C09-13	95.709	86	839	0
TRT-18	C17-02	94.737	99	1482	0
TRT-16	C18-11	94.658	99	1460	0
TRT-01	C17-18	93.714	100	1543	0
TRT-01	C17-20	93.126	100	1542	0
TRT-18	C17-03	93.113	100	1481	0
TRT-11	C17-18	92.936	100	1543	0
TRT-20	C17-34	92.851	82	1231	0
TRT-68	C18-20	92.807	100	1001	0
TRT-02	C05-07	92.416	99	1490	0
TRT-08	C05-02	92.22	100	1491	0
TRT-01	C19-10	91.969	84	1295	0
TRT-01	C16-34	91.894	100	1542	0
TRT-16	C18-15	91.892	100	1480	0
TRT-31	C09-05	91.892	68	1036	0
TRT-19	C05-21	91.799	80	1195	0
TRT-31	C05-06	91.755	99	1516	0
TRT-16	C16-30	91.585	84	1224	0
TRT-59	C05-21	91.583	80	1200	0
TRT-41	C16-23	91.48	100	1514	0
TRT-11	C17-20	91.462	100	1546	0
TRT-01	C09-16	91.379	94	1450	0
TRT-01	C19-07	91.199	99	1534	0
TRT-11	C09-16	91.185	94	1452	0
TRT-08	C18-03	91.025	99	1493	0
TRT-11	C16-34	90.992	100	1543	0
TRT-05	C18-03	90.885	99	1492	0
TRT-27	C05-01	90.818	99	1492	0
TRT-11	C19-10	90.594	84	1297	0
TRT-34	C17-08	90.461	99	1520	0
TRT-46	C17-36	90.423	100	1535	0
TRT-42	C17-36	90.277	100	1193	0
TRT-08	C16-50	90.215	78	1165	0
TRT-12	C18-03	90.208	99	1491	0
