# Supplementary material for: Microorganisms of Two Thermal Pools on Kunashir Island, Russia
Source: Biology (Basel). 2021 Sep 16;10(9):924. doi: 10.3390/biology10090924 (PMC8468003; doi:10.3390/biology10090924)
Supplement: Supplementary file 1 [file biology-10-00924-s001.zip › Supplementary_Table_S8.xlsx]

## Sheet: Лист1
Supplementary Table S8 - Comparison of sequences of genes coding for ribosomal proteins extracted from MAGs from FAU and TPT with sequences of metagenomes from C01-C19
Ribosomal protein	query MAG	subject Metagenome	% identity	% coverage	alignment length	e-value
L25/L23	TRT-108	C09	100	100	237	2.35e-123
S16	TRT-108	C09	100	100	240	5.12e-125
S15P/S13e	TRT-108	C09	100	100	273	2.67e-143
S15	TRT-108	C09	100	100	273	2.67e-143
L21	TRT-108	C09	100	100	300	2.89e-158
S6	TRT-108	C09	100	100	339	6.85e-180
L22	TRT-108	C09	100	100	339	6.85e-180
L17	TRT-108	C09	100	100	357	0
L14b/L23e	TRT-108	C09	100	100	366	0
L14	TRT-108	C09	100	100	366	0
L18P/L5E	TRT-108	C09	100	100	372	0
L18	TRT-108	C09	100	100	372	0
S7	TRT-108	C09	100	100	393	0
S12/S23	TRT-108	C09	100	100	408	0
S12	TRT-108	C09	100	100	408	0
L16/L10E	TRT-108	C09	100	100	426	0
L16	TRT-108	C09	100	100	426	0
L13	TRT-108	C09	100	100	435	0
L9	TRT-108	C09	100	100	447	0
L15	TRT-108	C09	100	100	447	0
S19	TRT-108	C09	100	100	456	0
S5	TRT-108	C09	100	100	588	0
L19	TRT-108	C09	100	100	609	0
L1	TRT-108	C09	100	100	726	0
L2	TRT-108	C09	100	100	879	0
S3	TRT-108	C09	100	100	984	0
L25/L23	TRT-108	C10	100	100	237	2.35e-123
S16	TRT-108	C10	100	100	240	5.12e-125
L21	TRT-108	C10	100	100	300	2.89e-158
S6	TRT-108	C10	100	100	339	6.85e-180
L17	TRT-108	C10	100	100	357	0
L14b/L23e	TRT-108	C10	100	100	366	0
L14	TRT-108	C10	100	100	366	0
L18P/L5E	TRT-108	C10	100	100	372	0
L18	TRT-108	C10	100	100	372	0
S7	TRT-108	C10	100	100	393	0
S12/S23	TRT-108	C10	100	100	408	0
S12	TRT-108	C10	100	100	408	0
L16/L10E	TRT-108	C10	100	100	426	0
L16	TRT-108	C10	100	100	426	0
L13	TRT-108	C10	100	100	435	0
L9	TRT-108	C10	100	100	447	0
L15	TRT-108	C10	100	100	447	0
S5	TRT-108	C10	100	100	588	0
L19	TRT-108	C10	100	100	609	0
S4	TRT-108	C10	100	100	630	0
S3	TRT-108	C10	100	100	696	0
L1	TRT-108	C10	100	100	726	0
L24	TRT-108	C10	100	100	726	0
L2	TRT-108	C10	100	100	879	0
S3	TRT-108	C10	100	100	984	0
S19	TRT-108	C10	100	76	348	0
L35	TRT-045	C03	100	100	213	4.58e-110
S19	TRT-045	C03	100	100	288	1.3e-151
L14b/L23e	TRT-045	C03	100	100	369	0
L14	TRT-045	C03	100	100	369	0
L7/L12	TRT-045	C03	100	100	423	0
S12/S23	TRT-045	C03	100	100	435	0
S12	TRT-045	C03	100	100	435	0
L7/L12	TRT-045	C03	100	100	531	0
S20	TRT-045	C03	100	100	711	0
L34	TRT-066	C17	100	100	135	6.28e-67
L32	TRT-066	C17	100	100	183	1.84e-93
S20	TRT-066	C17	100	100	267	5.63e-140
S19	TRT-066	C17	100	100	279	1.26e-146
L28	TRT-066	C17	100	100	279	1.26e-146
S10	TRT-066	C17	100	100	312	6.44e-165
S12/S23	TRT-066	C17	100	100	372	0
S12	TRT-066	C17	100	100	372	0
L1	TRT-066	C17	100	100	690	0
S4	TRT-108	C09	99.871	100	777	0
S4	TRT-108	C10	99.871	100	777	0
L24	TRT-108	C09	99.862	100	726	0
L11	TRT-066	C17	99.836	100	609	0
L9	TRT-045	C03	99.833	100	600	0
S7	TRT-045	C03	99.789	100	474	0
L11	TRT-108	C09	99.77	100	435	0
L11	TRT-108	C10	99.77	100	435	0
L11	TRT-045	C03	99.765	100	426	0
L7/L12	TRT-045	C05	99.764	100	423	0
L7/L12	TRT-108	C09	99.744	100	390	0
L7/L12	TRT-108	C10	99.738	98	381	0
L19	TRT-066	C17	99.738	100	381	0
L7/L12	TRT-066	C17	99.738	100	381	0
L18P/L5E	TRT-066	C17	99.731	100	372	0
L18	TRT-066	C17	99.731	100	372	0
L14b/L23e	TRT-066	C17	99.729	100	369	0
L14	TRT-066	C17	99.729	100	369	0
L20	TRT-066	C17	99.72	100	357	0
L20	TRT-045	C03	99.718	100	354	0
L19	TRT-045	C03	99.715	100	351	0
L22	TRT-108	C10	99.705	100	339	3.19e-178
S4	TRT-108	C09	99.683	100	630	0
S10	TRT-045	C03	99.676	100	309	1.38e-161
L4/L1e	TRT-108	C09	99.667	100	600	0
L4/L1e	TRT-108	C10	99.667	100	600	0
L25/L23	TRT-045	C03	99.649	100	285	2.77e-148
S16	TRT-045	C03	99.645	100	282	1.28e-146
S19	TRT-067	C18	99.642	100	279	5.87e-145
L2	TRT-045	C03	99.638	100	828	0
S20	TRT-045	C03	99.634	100	273	1.24e-141
S18	TRT-045	C03	99.634	100	273	1.24e-141
S4	TRT-045	C03	99.634	100	819	0
S15P/S13e	TRT-045	C03	99.63	100	270	5.7e-140
S15	TRT-045	C03	99.63	100	270	5.7e-140
S15P/S13e	TRT-066	C17	99.63	100	270	5.7e-140
S15	TRT-066	C17	99.63	100	270	5.7e-140
L15	TRT-066	C17	99.63	100	540	0
S15P/S13e	TRT-067	C18	99.63	100	270	5.7e-140
S15	TRT-067	C18	99.63	100	270	5.7e-140
S2	TRT-066	C17	99.626	100	802	0
S3	TRT-045	C03	99.624	100	1329	0
S16	TRT-170	C03	99.617	100	261	5.53e-135
L27	TRT-045	C03	99.612	100	258	2.54e-133
L27	TRT-066	C17	99.612	100	258	2.54e-133
L27	TRT-066	C17	99.596	100	4212	0
S6	TRT-045	C03	99.581	100	477	0
S7	TRT-156	C09	99.578	100	474	0
S12	FAU-010	C04	99.57	100	465	0
S18	TRT-066	C17	99.556	100	225	4.84e-115
L13	TRT-045	C03	99.546	100	441	0
L17	TRT-066	C17	99.537	100	432	0
L16/L10E	TRT-045	C03	99.531	100	426	0
L16	TRT-045	C03	99.531	100	426	0
L35	TRT-045	C05	99.531	100	213	2.13e-108
L28	TRT-045	C03	99.517	100	207	4.47e-105
L16/L10E	TRT-066	C17	99.517	100	414	0
L16	TRT-066	C17	99.517	100	414	0
L4/L1e	TRT-066	C17	99.515	100	618	0
L35	TRT-066	C17	99.502	100	201	9.36e-102
L29	TRT-067	C18	99.502	100	201	9.36e-102
S3	TRT-045	C03	99.489	100	783	0
L28	TRT-170	C03	99.479	100	192	8.95e-97
L22	TRT-066	C17	99.475	100	381	0
L7/L12	TRT-067	C18	99.475	100	381	0
L14b/L23e	TRT-067	C18	99.458	100	369	0
L14	TRT-067	C18	99.458	100	369	0
L18P/L5E	TRT-045	C03	99.454	100	366	0
L18	TRT-045	C03	99.454	100	366	0
S4	FAU-010	C04	99.451	100	546	0
S3	TRT-066	C17	99.451	100	729	0
L1	TRT-045	C03	99.447	100	723	0
L17	TRT-045	C03	99.43	100	351	0
L15	TRT-045	C03	99.429	100	525	0
L34	TRT-045	C03	99.425	100	174	8.12e-87
L22	TRT-045	C03	99.415	100	342	3.22e-178
L32	TRT-045	C03	99.407	100	1518	0
L24	TRT-045	C03	99.399	100	333	3.15e-173
L25/L23	TRT-066	C17	99.388	100	327	6.69e-170
S2	TRT-045	C03	99.369	100	792	0
L21	TRT-066	C17	99.362	100	627	0
L24	TRT-066	C17	99.359	100	312	1.39e-161
L14	TRT-108	C09	99.328	76	1191	0
S3	TRT-067	C18	99.322	100	738	0
L28	TRT-067	C18	99.306	100	288	2.81e-148
S7	FAU-010	C04	99.291	100	564	0
S3	TRT-108	C09	99.282	100	696	0
L16/L10E	TRT-067	C18	99.281	100	417	0
L16	TRT-067	C18	99.281	100	417	0
S20	TRT-045	C05	99.267	100	273	5.77e-140
L4/L1e	TRT-045	C03	99.249	100	666	0
S4	TRT-045	C03	99.242	98	1055	0
L22	TRT-067	C18	99.231	100	390	0
L18P/L5E	TRT-066	C17	99.218	100	639	0
L19	TRT-045	C03	99.213	77	762	0
L11	TRT-045	C05	99.213	90	381	0
S4	TRT-045	C03	99.195	100	621	0
S12/S23	TRT-067	C18	99.194	100	372	0
S12	TRT-067	C18	99.194	100	372	0
L21	TRT-045	C03	99.174	100	363	0
L15	TRT-067	C18	99.167	100	480	0
L13	TRT-066	C17	99.145	100	468	0
S4	TRT-066	C17	99.089	99	768	0
L24	TRT-067	C18	99.057	100	318	3.06e-163
S7	TRT-066	C17	99.02	100	408	0
L29	TRT-045	C03	99.005	100	201	4.36e-100
L9	TRT-066	C17	99	100	600	0
L29	TRT-066	C17	98.99	100	198	1.99e-98
S6	TRT-066	C17	98.95	100	381	0
L19	TRT-108	C09	98.942	100	378	0
S4	TRT-066	C17	98.907	100	732	0
L18P/L5E	TRT-067	C18	98.898	100	363	0
L18	TRT-067	C18	98.898	100	363	0
L25/L23	FAU-010	C04	98.851	100	261	1.2e-131
S5	TRT-066	C17	98.803	100	585	0
S10	FAU-010	C04	98.718	99	312	3.02e-158
L18P/L5E	TRT-067	C18	98.718	100	390	0
L13	TRT-067	C18	98.71	100	465	0
S2	TRT-108	C09	98.671	100	828	0
S16	TRT-066	C17	98.667	100	375	0
L25/L23	TRT-151	C03	98.639	100	294	2.87e-148
L2	TRT-066	C17	98.566	100	837	0
L34	TRT-067	C18	98.519	100	135	1.36e-63
L4/L1e	TRT-067	C18	98.519	83	540	0
S7	TRT-067	C18	98.514	100	471	0
S20	TRT-067	C18	98.485	100	264	1.21e-131
S18	TRT-067	C18	98.45	100	258	2.56e-128
L24	TRT-117	C09	98.413	100	315	3.05e-158
L14b/L23e	TRT-065	C05	98.374	100	369	0
L14	TRT-065	C05	98.374	100	369	0
L32	TRT-067	C18	98.361	100	183	1.85e-88
L20	TRT-067	C18	98.347	100	363	0
S5	TRT-067	C18	98.342	100	603	0
L25/L23	TRT-065	C05	98.282	100	291	6.14e-145
S6	TRT-067	C18	98.246	100	342	1.51e-171
S19	TRT-065	C05	98.227	100	282	5.98e-140
L11	TRT-067	C18	98.21	100	447	0
L29	TRT-065	C05	98.174	100	219	1.02e-106
S15P/S13e	TRT-170	C03	98.148	100	270	2.67e-133
S15	TRT-170	C03	98.148	100	270	2.67e-133
L13	TRT-170	C03	98.122	100	426	0
L14b/L23e	TRT-065	C09	98.103	100	369	0
L14	TRT-065	C09	98.103	100	369	0
L2	TRT-067	C18	98.075	100	831	0
S5	FAU-010	C04	98.074	100	675	0
L1	TRT-045	C05	98.064	100	723	0
S18	TRT-065	C05	98.039	77	204	2.77e-98
L35	TRT-067	C18	98.01	100	201	9.43e-97
L25/L23	TRT-067	C18	98	100	300	2.93e-148
L20	TRT-170	C03	97.989	100	348	3.3e-173
L22	FAU-010	C04	97.959	100	441	0
L21	TRT-067	C18	97.933	100	387	0
L34	TRT-170	C03	97.917	100	144	6.77e-67
L35	TRT-062	C18	97.917	100	192	9.02e-92
S4	TRT-067	C18	97.896	100	618	0
L16/L10E	TRT-065	C05	97.887	100	426	0
L16	TRT-065	C05	97.887	100	426	0
S19	TRT-065	C09	97.872	100	282	2.78e-138
L16/L10E	FAU-010	C04	97.856	100	513	0
L16	FAU-010	C04	97.856	100	513	0
L1	FAU-010	C04	97.819	100	642	0
S5	TRT-045	C03	97.79	100	543	0
L27	TRT-067	C18	97.778	100	270	1.24e-131
S16	TRT-067	C18	97.778	100	405	0
S4	TRT-065	C05	97.753	100	534	0
S2	TRT-067	C18	97.727	100	792	0
L1	TRT-067	C18	97.691	100	693	0
L7/L12	TRT-066	C17	97.69	100	303	2.96e-148
S20	TRT-151	C03	97.685	100	216	2.18e-103
L22	TRT-065	C05	97.661	100	342	3.26e-168
S20	TRT-065	C05	97.651	100	298	1.76e-145
L22	TRT-170	C03	97.598	100	333	3.19e-163
L24	TRT-065	C05	97.598	100	333	3.19e-163
S15P/S13e	FAU-010	C04	97.572	100	453	0
S15	FAU-010	C04	97.572	100	453	0
L21	TRT-170	C03	97.554	100	327	6.78e-160
S10	TRT-067	C18	97.508	100	321	1.45e-156
L15	FAU-010	C04	97.489	100	438	0
L19	TRT-170	C03	97.479	100	357	7.29e-175
L34	TRT-067	C18	97.465	95	789	0
S4	TRT-067	C18	97.452	100	942	0
S4	TRT-066	C17	97.363	100	1062	0
L4/L1e	FAU-010	C04	97.354	100	756	0
L9	TRT-067	C18	97.251	100	582	0
L14b/L23e	FAU-010	C04	97.222	99	396	0
L14	FAU-010	C04	97.222	99	396	0
L11	FAU-010	C04	97.204	100	465	0
L17	TRT-034	C09	97.199	100	357	3.39e-173
L17	TRT-065	C05	97.199	100	357	3.39e-173
L25/L23	TRT-170	C03	97.163	100	282	6.02e-135
L18P/L5E	FAU-010	C04	97.135	100	384	0
L20	TRT-062	C18	97.126	100	348	3.33e-168
L25/L23	TRT-171	C09	97.101	91	276	1.41e-131
L34	TRT-022	C05	97.076	100	171	1.74e-78
L29	TRT-170	C03	96.923	100	195	4.27e-90
S10	TRT-022	C05	96.855	100	318	1.44e-151
L32	FAU-010	C04	96.825	100	189	8.92e-87
L32	TRT-065	C05	96.825	100	315	6.64e-150
S19	TRT-065	C05	96.809	100	282	2.8e-133
S19	TRT-088	C05	96.809	100	282	2.8e-133
S19	FAU-001	C13	96.774	100	279	1.29e-131
S19	TRT-170	C03	96.774	100	279	1.29e-131
S19	TRT-067	C18	96.774	100	279	1.29e-131
S6	TRT-065	C05	96.732	100	306	6.48e-145
L19	TRT-065	C05	96.667	96	390	0
L19	TRT-067	C18	96.613	100	561	0
L18P/L5E	FAU-010	C04	96.586	100	498	0
L18	FAU-010	C04	96.586	100	498	0
L17	TRT-117	C09	96.564	82	291	1.64e-136
L27	TRT-151	C03	96.552	100	261	1.22e-121
L24	FAU-010	C04	96.503	100	429	0
L2	TRT-151	C03	96.454	100	282	1.3e-131
S19	FAU-010	C04	96.444	100	450	0
S3	TRT-170	C03	96.364	100	660	0
L29	TRT-065	C09	96.347	100	219	4.79e-100
L15	FAU-010	C04	96.328	99	354	1.58e-166
L20	TRT-065	C05	96.317	99	353	5.72e-166
S3	FAU-010	C04	96.313	100	651	0
S20	TRT-170	C03	96.283	100	269	2.09e-124
L2	FAU-010	C04	96.264	100	696	0
S4	TRT-151	C03	96.226	100	477	0
L11	TRT-070	C09	96.171	100	444	0
L24	TRT-151	C03	96.154	100	312	6.62e-145
S4	TRT-034	C09	96.154	100	624	0
S10	TRT-151	C03	96.124	100	258	2.6e-118
S10	TRT-170	C03	96.117	100	309	3.05e-143
L13	TRT-022	C05	96.078	100	255	1.19e-116
L22	TRT-088	C05	96.023	100	176	6.49e-78
L1	TRT-067	C18	96.012	100	978	0
S4	TRT-171	C09	95.99	78	399	0
L17	TRT-067	C18	95.981	100	423	0
L35	TRT-065	C05	95.96	100	198	2.02e-88
L25/L23	TRT-065	C09	95.876	100	291	2.9e-133
L32	TRT-065	C09	95.873	100	315	6.69e-145
S2	TRT-065	C05	95.833	100	792	0
L2	TRT-065	C05	95.802	95	786	0
S5	TRT-065	C05	95.781	100	474	0
L15	TRT-065	C05	95.768	99	449	0
L9	TRT-151	C03	95.749	100	447	0
S2	TRT-171	C09	95.718	89	724	0
S19	TRT-151	C03	95.686	90	255	6.27e-115
S20	TRT-065	C09	95.667	100	300	1.38e-136
S19	TRT-121	C16	95.652	100	276	5.97e-125
S19	TRT-121	C17	95.652	100	276	5.97e-125
S3	TRT-151	C03	95.623	100	297	6.37e-135
L19	TRT-151	C03	95.614	100	342	1.54e-156
L27	TRT-078	C09	95.582	97	249	1.22e-111
S2	FAU-010	C04	95.556	100	585	0
L32	TRT-073	C17	95.556	100	180	1.84e-78
S3	TRT-065	C05	95.48	95	531	0
S6	TRT-065	C09	95.425	100	306	3.04e-138
L21	TRT-151	C03	95.413	100	327	3.2e-148
L9	TRT-170	C03	95.411	93	414	0
L14b/L23e	TRT-170	C03	95.393	100	369	3.54e-168
L14	TRT-170	C03	95.393	100	369	3.54e-168
L16/L10E	TRT-151	C03	95.362	80	345	1.98e-156
L16	TRT-151	C03	95.362	80	345	1.98e-156
S5	TRT-013	C05	95.317	71	363	1.09e-164
L19	TRT-022	C05	95.317	100	363	7.53e-165
L16/L10E	TRT-070	C05	95.305	100	426	0
L16	TRT-070	C05	95.305	100	426	0
S10	TRT-065	C05	95.283	100	318	3.14e-143
L2	TRT-170	C03	95.273	100	825	0
L11	TRT-070	C05	95.27	100	444	0
L21	TRT-073	C17	95.192	100	312	6.67e-140
S12/S23	FAU-001	C13	95.139	78	288	3.75e-128
S12	FAU-001	C13	95.139	78	288	3.75e-128
S4	TRT-065	C09	95.131	100	534	0
S10	TRT-171	C09	95.113	82	266	1.2e-117
S2	TRT-065	C09	95.082	100	793	0
S19	TRT-070	C05	95.035	100	282	6.11e-125
L4/L1e	TRT-170	C03	95.032	100	624	0
S18	TRT-013	C05	94.922	90	256	1.36e-111
S3	TRT-065	C05	94.896	100	1156	0
L2	TRT-171	C09	94.886	86	704	0
S12/S23	TRT-013	C05	94.872	92	351	1.73e-156
S12	TRT-013	C05	94.872	92	351	1.73e-156
L14b/L23e	TRT-098	C17	94.851	100	369	7.66e-165
L14	TRT-098	C17	94.851	100	369	7.66e-165
L24	TRT-170	C03	94.848	100	330	1.5e-146
L20	TRT-073	C17	94.813	97	347	2.72e-154
S3	TRT-065	C09	94.803	100	558	0
L16/L10E	TRT-170	C03	94.713	100	435	0
L16	TRT-170	C03	94.713	100	435	0
L27	TRT-013	C05	94.697	100	264	5.76e-115
S3	TRT-151	C03	94.692	100	942	0
S12/S23	TRT-070	C05	94.686	100	414	0
S12	TRT-070	C05	94.686	100	414	0
S19	TRT-070	C09	94.681	100	282	2.84e-123
L17	TRT-065	C09	94.663	100	356	1.25e-157
S5	TRT-151	C03	94.639	100	429	0
L27	TRT-065	C09	94.574	100	258	1.22e-111
L20	TRT-013	C05	94.536	100	366	1.64e-161
L32	TRT-170	C03	94.536	100	183	8.72e-77
L32	TRT-022	C05	94.521	100	219	2.25e-93
L4/L1e	TRT-065	C05	94.498	100	618	0
S10	TRT-197	C16	94.479	99	163	2.18e-67
L16/L10E	FAU-001	C13	94.444	100	414	0
L16	FAU-001	C13	94.444	100	414	0
L35	TRT-013	C05	94.444	100	198	2.04e-83
L18P/L5E	TRT-170	C03	94.444	100	360	3.5e-158
L18	TRT-170	C03	94.444	100	360	3.5e-158
L27	TRT-065	C05	94.444	98	252	2.63e-108
L22	TRT-065	C09	94.444	100	342	7.22e-150
L22	TRT-070	C05	94.444	100	342	7.22e-150
L22	TRT-070	C09	94.444	100	342	7.22e-150
L7/L12	TRT-070	C09	94.43	100	377	6.08e-166
L16/L10E	TRT-065	C05	94.366	100	426	0
L16	TRT-065	C05	94.366	100	426	0
S3	TRT-022	C05	94.344	100	831	0
S16	TRT-013	C05	94.309	100	246	5.41e-105
S18	TRT-145	C17	94.248	100	226	1.4e-95
L16/L10E	TRT-065	C09	94.145	100	427	0
L16	TRT-065	C09	94.145	100	427	0
S10	FAU-001	C13	94.118	99	306	1.42e-131
S4	TRT-170	C03	94.099	100	627	0
L32	TRT-013	C05	94.086	100	186	8.89e-77
S15P/S13e	TRT-121	C16	94.074	100	270	5.91e-115
S15	TRT-121	C16	94.074	100	270	5.91e-115
S15P/S13e	TRT-121	C17	94.074	100	270	5.91e-115
S15	TRT-121	C17	94.074	100	270	5.91e-115
L34	TRT-013	C05	94.074	100	135	1.38e-53
L1	TRT-070	C09	94.058	100	690	0
L15	TRT-151	C03	94.04	100	453	0
L14b/L23e	TRT-013	C05	94.038	100	369	7.72e-160
L14	TRT-013	C05	94.038	100	369	7.72e-160
L14b/L23e	TRT-070	C09	94.038	100	369	7.72e-160
L14	TRT-070	C09	94.038	100	369	7.72e-160
S2	TRT-065	C05	94.027	100	1105	0
L14b/L23e	TRT-121	C16	94.005	100	367	9.98e-159
L14	TRT-121	C16	94.005	100	367	9.98e-159
L14b/L23e	TRT-121	C17	94.005	100	367	9.98e-159
L14	TRT-121	C17	94.005	100	367	9.98e-159
S19	TRT-070	C05	93.972	100	282	6.15e-120
L21	TRT-013	C05	93.968	100	315	6.79e-135
L29	TRT-170	C03	93.904	100	771	0
S3	TRT-065	C09	93.853	100	1155	0
S7	TRT-088	C05	93.843	100	471	0
L1	TRT-013	C05	93.831	99	697	0
S6	TRT-151	C03	93.791	100	306	6.62e-130
S2	TRT-151	C03	93.781	100	804	0
L27	TRT-022	C05	93.773	100	273	5.98e-115
L14b/L23e	TRT-220	C12	93.733	71	367	6.66e-157
L14	TRT-220	C12	93.733	71	367	6.66e-157
L19	TRT-123	C05	93.732	100	351	7.42e-150
S10	TRT-065	C09	93.711	100	318	6.85e-135
S10	TRT-070	C05	93.711	100	318	6.85e-135
S15P/S13e	TRT-065	C05	93.704	100	270	2.75e-113
S15	TRT-065	C05	93.704	100	270	2.75e-113
S18	TRT-112	C16	93.678	97	174	4.01e-70
S16	TRT-065	C05	93.676	100	253	1.57e-105
L16/L10E	TRT-070	C09	93.662	100	426	0
L16	TRT-070	C09	93.662	100	426	0
L7/L12	TRT-070	C05	93.634	100	377	6.12e-161
L24	TRT-065	C09	93.617	99	329	2.56e-139
L22	TRT-151	C03	93.567	100	342	7.27e-145
S2	TRT-022	C05	93.565	100	948	0
S10	FAU-011	C13	93.548	100	310	6.69e-130
L28	TRT-022	C05	93.519	100	216	2.23e-88
L15	TRT-170	C03	93.473	100	429	0
L25/L23	TRT-070	C05	93.471	100	291	1.37e-121
L21	TRT-065	C09	93.464	100	306	3.08e-128
S10	TRT-067	C18	93.458	100	321	6.92e-135
S5	TRT-170	C03	93.452	100	504	0
L32	TRT-070	C05	93.443	100	183	1.89e-73
L22	TRT-121	C16	93.386	100	378	7.92e-160
L22	TRT-121	C17	93.386	100	378	7.92e-160
S4	TRT-170	C03	93.382	100	816	0
L32	TRT-067	C18	93.37	99	181	2.44e-72
S6	TRT-170	C03	93.333	100	435	0
S18	TRT-088	C05	93.333	100	315	1.47e-131
L29	TRT-170	C03	93.291	100	1908	0
L13	TRT-013	C05	93.287	100	432	0
L14b/L23e	TRT-070	C05	93.225	100	369	7.77e-155
L14	TRT-070	C05	93.225	100	369	7.77e-155
S10	TRT-062	C18	93.204	100	309	3.11e-128
L20	TRT-065	C09	93.201	99	353	1.26e-147
L13	TRT-065	C05	93.192	100	426	8.74e-180
L16/L10E	TRT-070	C05	93.192	100	426	8.74e-180
L16	TRT-070	C05	93.192	100	426	8.74e-180
S20	TRT-013	C05	93.182	100	264	2.7e-108
L15	TRT-065	C09	93.168	71	322	4.62e-133
L1	TRT-117	C09	93.137	100	714	0
S18	TRT-065	C09	93.137	77	204	1.32e-81
S12/S23	TRT-151	C03	93.122	100	378	3.68e-158
S12	TRT-151	C03	93.122	100	378	3.68e-158
L15	TRT-070	C09	93.082	70	318	2.15e-131
L2	TRT-065	C09	93.074	99	823	0
L29	TRT-013	C05	93.035	100	201	4.48e-80
L18P/L5E	TRT-151	C03	93.011	100	372	7.84e-155
L18	TRT-151	C03	93.011	100	372	7.84e-155
L18P/L5E	FAU-001	C13	92.997	99	357	3.52e-148
L18	FAU-001	C13	92.997	99	357	3.52e-148
S18	TRT-182	C17	92.982	100	228	1.09e-91
L13	TRT-065	C09	92.958	100	426	4.07e-178
L14b/L23e	TRT-065	C05	92.954	100	369	3.62e-153
L14	TRT-065	C05	92.954	100	369	3.62e-153
L20	TRT-022	C05	92.896	99	366	1.7e-151
L17	TRT-170	C03	92.895	100	380	1.34e-157
L16/L10E	TRT-121	C16	92.874	100	435	0
L16	TRT-121	C16	92.874	100	435	0
L16/L10E	TRT-121	C17	92.874	100	435	0
L16	TRT-121	C17	92.874	100	435	0
L27	TRT-070	C09	92.857	98	252	1.23e-101
S20	TRT-065	C05	92.829	84	251	5.23e-101
S5	TRT-070	C05	92.827	100	474	0
L27	TRT-170	C03	92.803	100	264	1.26e-106
L19	TRT-088	C05	92.775	97	346	4.58e-142
S10	TRT-065	C05	92.767	100	318	6.9e-130
L24	TRT-067	C18	92.767	100	318	6.9e-130
S10	TRT-070	C05	92.767	100	318	6.9e-130
S4	TRT-170	C03	92.735	100	702	0
L24	TRT-013	C05	92.698	100	315	3.18e-128
L22	TRT-070	C05	92.69	100	342	7.32e-140
S7	TRT-070	C09	92.665	100	409	1.1e-168
L18P/L5E	TRT-065	C05	92.647	100	340	3.37e-138
L18	TRT-065	C05	92.647	100	340	3.37e-138
L18P/L5E	TRT-065	C09	92.647	100	340	3.37e-138
L18	TRT-065	C09	92.647	100	340	3.37e-138
L19	TRT-093	C17	92.623	96	366	8.17e-150
S7	TRT-013	C05	92.569	100	471	0
L29	TRT-115	C18	92.537	100	201	2.08e-78
L35	TRT-022	C05	92.537	98	201	2.15e-78
L32	TRT-117	C09	92.529	100	174	8.35e-67
S4	TRT-070	C05	92.495	100	533	0
S6	TRT-065	C05	92.484	100	306	3.1e-123
L34	TRT-073	C17	92.481	99	133	3.86e-49
S18	TRT-073	C17	92.44	100	291	1.76e-115
L13	TRT-065	C05	92.435	100	423	4.09e-173
L35	TRT-073	C17	92.424	100	198	9.54e-77
L27	TRT-073	C17	92.424	100	264	5.85e-105
S5	TRT-065	C05	92.405	100	474	0
S3	TRT-115	C18	92.365	93	668	0
L19	TRT-065	C09	92.365	100	406	3.07e-164
L18P/L5E	TRT-070	C05	92.353	100	340	1.57e-136
L18	TRT-070	C05	92.353	100	340	1.57e-136
L35	TRT-070	C05	92.347	99	196	1.23e-75
S3	TRT-123	C05	92.344	78	627	0
L19	TRT-073	C17	92.329	95	365	1.38e-147
S18	FAU-001	C13	92.308	99	273	2.8e-108
L28	TRT-013	C05	92.308	100	234	1.12e-91
S3	TRT-013	C05	92.308	100	702	0
S12/S23	TRT-132	C03	92.308	100	455	0
S12	TRT-132	C03	92.308	100	455	0
L2	FAU-001	C13	92.298	100	831	0
L24	TRT-108	C09	92.287	100	726	0
S12/S23	TRT-070	C09	92.271	100	414	4e-168
S12	TRT-070	C09	92.271	100	414	4e-168
L35	TRT-070	C05	92.268	98	194	5.74e-74
L21	TRT-132	C05	92.258	82	310	1.08e-123
L4/L1e	TRT-065	C09	92.233	100	618	0
S10	TRT-082	C16	92.233	100	309	3.14e-123
S15P/S13e	TRT-013	C05	92.222	100	270	1.29e-106
S15	TRT-013	C05	92.222	100	270	1.29e-106
L11	TRT-117	C09	92.214	94	411	1.98e-166
S10	TRT-121	C16	92.208	99	308	1.14e-122
S10	TRT-121	C17	92.208	99	308	1.14e-122
L17	TRT-088	C05	92.126	92	381	4.12e-153
L22	TRT-065	C05	92.105	100	342	1.58e-136
L22	FAU-011	C01	92.083	100	480	0
L9	TRT-070	C05	92.081	100	442	1.18e-178
L11	FAU-011	C01	92.015	100	526	0
S12/S23	TRT-121	C16	92.011	98	363	2.86e-144
S12	TRT-121	C16	92.011	98	363	2.86e-144
S12/S23	TRT-121	C17	92.011	98	363	2.86e-144
S12	TRT-121	C17	92.011	98	363	2.86e-144
L18P/L5E	TRT-067	C18	92.011	100	363	7.75e-145
L18	TRT-067	C18	92.011	100	363	7.75e-145
S18	TRT-121	C16	92	100	225	1.08e-86
S18	TRT-121	C17	92	100	225	1.08e-86
L25/L23	TRT-067	C18	92	100	300	3.06e-118
S10	FAU-011	C04	91.909	100	309	1.46e-121
S15	FAU-011	C01	91.873	99	1169	0
L14b/L23e	TRT-070	C05	91.87	100	369	1.69e-146
L14	TRT-070	C05	91.87	100	369	1.69e-146
L14b/L23e	TRT-098	C16	91.87	100	369	1.69e-146
L14	TRT-098	C16	91.87	100	369	1.69e-146
L22	TRT-022	C05	91.852	97	405	1.9e-161
S18	TRT-070	C05	91.852	100	270	7.75e-104
L25/L23	TRT-073	C17	91.83	100	306	6.72e-120
L11	FAU-011	C04	91.825	100	526	0
S10	TRT-070	C09	91.824	100	318	6.95e-125
S2	TRT-070	C05	91.803	95	732	0
S5	TRT-070	C05	91.772	100	474	0
S4	TRT-070	C09	91.76	100	534	0
L25/L23	TRT-065	C05	91.753	100	291	1.07e-112
S18	TRT-115	C18	91.739	93	230	9.37e-88
S2	TRT-070	C05	91.737	98	1065	0
L16/L10E	FAU-011	C04	91.726	100	423	4.09e-168
L16	FAU-011	C04	91.726	100	423	4.09e-168
S2	TRT-070	C05	91.705	98	1073	0
S2	TRT-070	C09	91.667	95	732	0
S12/S23	TRT-132	C05	91.648	100	455	0
S12	TRT-132	C05	91.648	100	455	0
S15	FAU-011	C04	91.617	99	1169	0
L16/L10E	TRT-013	C05	91.607	100	417	8.73e-165
L16	TRT-013	C05	91.607	100	417	8.73e-165
S5	FAU-001	C13	91.575	96	546	0
S4	TRT-065	C05	91.557	100	533	0
S19	TRT-005	C17	91.542	72	201	6.48e-75
L35	TRT-005	C18	91.542	71	201	2.38e-74
L35	TRT-067	C18	91.542	100	201	4.51e-75
S10	TRT-084	C17	91.531	100	307	8.78e-119
L32	TRT-054	C10	91.525	100	177	3.96e-65
L2	TRT-070	C05	91.505	99	824	0
S15P/S13e	TRT-067	C18	91.481	100	270	2.79e-103
S15	TRT-067	C18	91.481	100	270	2.79e-103
S12/S23	TRT-117	C09	91.467	95	375	1.83e-146
S12	TRT-117	C09	91.467	95	375	1.83e-146
L13	TRT-121	C16	91.458	100	480	0
L13	TRT-121	C17	91.458	100	480	0
S4	TRT-170	C03	91.438	100	1203	0
L9	TRT-070	C09	91.422	100	443	3.31e-174
L35	TRT-070	C09	91.414	100	198	2.06e-73
L9	TRT-070	C05	91.403	100	442	1.19e-173
S19	TRT-173	C05	91.398	100	279	1.33e-106
L19	TRT-070	C05	91.398	93	372	8.57e-145
L15	TRT-070	C05	91.391	100	453	4.34e-178
S18	TRT-065	C05	91.386	100	267	1.28e-101
L2	TRT-070	C09	91.357	100	833	0
L2	TRT-070	C05	91.349	95	786	0
S3	TRT-065	C05	91.337	95	531	0
L7/L12	TRT-022	C05	91.328	98	738	0
L14b/L23e	TRT-067	C18	91.328	100	369	3.67e-143
L14	TRT-067	C18	91.328	100	369	3.67e-143
L17	TRT-033	C16	91.327	95	392	1.9e-151
S7	TRT-121	C16	91.295	100	471	0
S7	TRT-121	C17	91.295	100	471	0
S3	TRT-065	C05	91.286	100	1159	0
L18P/L5E	TRT-067	C18	91.282	100	390	1.78e-151
S7	TRT-123	C05	91.277	100	470	0
L1	TRT-088	C05	91.216	99	740	0
L2	TRT-065	C05	91.215	100	831	0
S2	TRT-065	C05	91.184	100	794	0
L18P/L5E	TRT-070	C09	91.176	100	340	7.36e-130
L18	TRT-070	C09	91.176	100	340	7.36e-130
S3	TRT-070	C05	91.149	74	531	0
L7/L12	TRT-151	C03	91.146	100	384	4.88e-147
S18	TRT-067	C18	91.129	96	248	3.48e-92
L14b/L23e	FAU-001	C13	91.057	100	369	1.71e-141
L14	FAU-001	C13	91.057	100	369	1.71e-141
L14b/L23e	TRT-145	C17	91.057	100	369	1.71e-141
L14	TRT-145	C17	91.057	100	369	1.71e-141
L13	TRT-073	C17	91.034	98	435	1.56e-167
S2	TRT-070	C05	91.033	95	736	0
L21	TRT-093	C17	91.026	100	312	3.19e-118
L22	FAU-011	C04	91.023	99	479	0
S4	TRT-013	C05	91.022	100	401	3.93e-153
S15P/S13e	TRT-073	C17	91.016	95	256	1.69e-95
S15	TRT-073	C17	91.016	95	256	1.69e-95
S7	TRT-070	C05	90.998	100	411	4.03e-158
S20	TRT-073	C17	90.987	89	233	4.65e-86
L34	TRT-121	C16	90.977	99	133	8.35e-46
L34	TRT-121	C17	90.977	99	133	8.35e-46
S19	FAU-011	C04	90.956	99	387	3.83e-148
L15	TRT-070	C05	90.949	100	453	9.39e-175
L25/L23	TRT-121	C16	90.939	100	309	1.47e-116
L25/L23	TRT-121	C17	90.939	100	309	1.47e-116
S10	TRT-054	C10	90.939	100	309	1.47e-116
S10	TRT-197	C18	90.909	100	165	1.71e-58
S2	TRT-065	C05	90.883	95	1053	0
L22	FAU-001	C13	90.859	90	361	1.87e-136
S15P/S13e	TRT-151	C03	90.842	100	273	1.31e-101
S15	TRT-151	C03	90.842	100	273	1.31e-101
L9	TRT-013	C05	90.828	100	447	2e-171
S4	TRT-070	C05	90.824	100	534	0
S16	TRT-065	C05	90.8	98	250	3.44e-92
S10	TRT-197	C15	90.798	99	163	2.22e-57
S10	TRT-197	C18	90.798	99	163	2.22e-57
L16/L10E	FAU-011	C01	90.78	100	423	1.92e-161
L16	FAU-011	C01	90.78	100	423	1.92e-161
S19	TRT-123	C05	90.78	100	282	6.28e-105
S3	TRT-070	C05	90.772	74	531	0
S19	TRT-098	C16	90.769	70	195	6.52e-70
L17	TRT-070	C05	90.756	100	357	7.72e-135
L20	TRT-121	C16	90.73	99	356	2.8e-134
L20	TRT-121	C17	90.73	99	356	2.8e-134
L7/L12	TRT-132	C05	90.727	100	399	1.83e-151
L25/L23	FAU-011	C01	90.698	100	258	5.78e-95
S19	FAU-011	C01	90.698	99	387	1.78e-146
L25/L23	FAU-011	C04	90.698	100	258	5.78e-95
L25/L23	TRT-070	C09	90.69	100	290	1.08e-107
S12/S23	TRT-108	C09	90.686	100	408	8.65e-155
S12	TRT-108	C09	90.686	100	408	8.65e-155
L35	TRT-121	C16	90.686	100	204	2.13e-73
L35	TRT-121	C17	90.686	100	204	2.13e-73
S18	TRT-070	C05	90.686	76	204	2.91e-73
S19	TRT-056	C01	90.681	100	279	2.89e-103
L4/L1e	TRT-151	C03	90.673	100	654	0
L20	TRT-033	C17	90.652	99	353	1.29e-132
S3	FAU-001	C13	90.644	71	481	0
S10	TRT-182	C16	90.625	93	288	1.51e-106
S16	TRT-121	C16	90.608	88	362	6.99e-136
S16	TRT-121	C17	90.608	88	362	6.99e-136
L24	TRT-022	C05	90.601	100	383	2.96e-144
L17	TRT-151	C03	90.598	100	351	1.64e-131
S12/S23	TRT-067	C18	90.591	100	372	8.01e-140
S12	TRT-067	C18	90.591	100	372	8.01e-140
S16	TRT-070	C05	90.588	100	255	2.66e-93
S19	TRT-220	C06	90.58	100	276	1.33e-101
S19	TRT-073	C17	90.58	100	276	1.33e-101
S10	TRT-005	C18	90.554	100	307	8.84e-114
L14b/L23e	TRT-115	C18	90.515	100	369	3.69e-138
L14	TRT-115	C18	90.515	100	369	3.69e-138
L14b/L23e	TRT-145	C16	90.515	100	369	3.69e-138
L14	TRT-145	C16	90.515	100	369	3.69e-138
S7	FAU-001	C13	90.506	100	474	9.78e-180
S6	TRT-073	C17	90.5	100	400	8.51e-150
L2	TRT-067	C18	90.493	100	831	0
L7/L12	TRT-132	C03	90.476	100	399	8.51e-150
S6	TRT-088	C05	90.444	100	450	9.39e-170
S10	TRT-033	C17	90.429	98	303	1.48e-111
S7	TRT-070	C05	90.418	99	407	1.46e-152
S4	TRT-121	C17	90.407	100	615	0
L27	TRT-121	C16	90.37	100	270	2.81e-98
L27	TRT-121	C17	90.37	100	270	2.81e-98
L17	TRT-067	C18	90.33	100	424	4.15e-158
L2	TRT-121	C16	90.323	100	837	0
L2	TRT-121	C17	90.323	100	837	0
S7	TRT-033	C16	90.295	100	474	4.55e-178
L9	TRT-088	C05	90.289	84	381	2.12e-141
L20	TRT-065	C05	90.286	98	350	2.8e-129
L14	TRT-022	C05	90.283	99	566	0
S3	TRT-121	C16	90.276	99	689	0
S3	TRT-121	C17	90.276	99	689	0
L22	TRT-108	C09	90.265	100	339	7.41e-125
S2	TRT-117	C09	90.262	100	801	0
S18	TRT-022	C05	90.254	98	236	1.98e-84
L4/L1e	TRT-067	C18	90.248	100	646	0
S10	TRT-005	C18	90.228	100	307	4.11e-112
S3	TRT-070	C05	90.226	95	1105	0
L15	TRT-065	C05	90.222	100	450	1.58e-167
L28	TRT-086	C05	90.222	100	225	5.08e-80
S5	TRT-108	C09	90.196	78	459	2.67e-171
L21	TRT-065	C05	90.196	100	306	1.46e-111
S3	FAU-011	C04	90.175	92	570	0
S20	TRT-067	C18	90.152	100	264	5.93e-95
L18P/L5E	TRT-065	C05	90.149	99	335	1.24e-122
L18	TRT-065	C05	90.149	99	335	1.24e-122
L19	TRT-070	C09	90.133	94	375	4.01e-138
L18P/L5E	TRT-073	C17	90.113	100	354	7.7e-130
L18	TRT-073	C17	90.113	100	354	7.7e-130
S10	TRT-220	C01	90.096	100	313	1.16e-112
S10	TRT-056	C01	90.096	100	313	9.03e-114
L19	TRT-067	C18	90.088	100	565	0
S19	TRT-086	C05	90.071	96	282	1.42e-101
S12/S23	TRT-083	C16	90.054	100	372	1.73e-136
S12	TRT-083	C16	90.054	100	372	1.73e-136
L11	TRT-093	C17	90.046	100	432	9.12e-160
L15	TRT-170	C03	90.038	100	261	2.72e-93
L14b/L23e	TRT-098	C16	89.973	100	369	8e-135
L14	TRT-098	C16	89.973	100	369	8e-135
S10	TRT-054	C03	89.968	100	309	1.48e-111
L28	TRT-070	C05	89.967	100	299	1.43e-106
S19	TRT-117	C09	89.964	98	279	2.3e-99
S18	TRT-033	C17	89.961	93	259	1.76e-90
L25/L23	FAU-001	C13	89.943	100	348	1.64e-126
S7	TRT-022	C03	89.943	100	348	1.64e-126
S2	FAU-011	C01	89.922	97	645	0
L7/L12	TRT-033	C18	89.918	96	367	5.02e-132
L17	TRT-065	C05	89.916	100	357	7.77e-130
S16	TRT-022	C05	89.899	98	297	1.46e-106
L25/L23	TRT-108	C09	89.873	100	237	2.49e-83
S18	TRT-211	C18	89.848	80	197	9.52e-68
L13	TRT-117	C09	89.827	92	462	1.06e-169
L7/L12	TRT-121	C17	89.817	100	383	4.99e-137
L7/L12	TRT-121	C16	89.817	100	383	4.99e-137
S10	TRT-073	C17	89.803	99	304	8.91e-109
L20	TRT-121	C16	89.789	79	284	6.33e-101
S18	TRT-145	C16	89.767	95	215	6.72e-74
S4	TRT-170	C03	89.735	100	302	1.13e-107
L24	TRT-070	C05	89.728	100	331	9.47e-119
L14b/L23e	TRT-073	C17	89.702	100	369	3.72e-133
L14	TRT-073	C17	89.702	100	369	3.72e-133
L14b/L23e	TRT-083	C16	89.702	100	369	3.72e-133
L14	TRT-083	C16	89.702	100	369	3.72e-133
S10	TRT-197	C17	89.697	100	165	3.71e-55
L20	TRT-132	C05	89.666	92	329	1.33e-117
S2	TRT-121	C17	89.665	80	687	0
L11	TRT-086	C05	89.663	98	416	7.05e-151
L14b/L23e	TRT-115	C18	89.646	100	367	4.81e-132
L14	TRT-115	C18	89.646	100	367	4.81e-132
S2	TRT-033	C16	89.646	94	734	0
S10	TRT-033	C17	89.644	100	309	6.89e-110
S10	TRT-054	C10	89.644	100	309	6.89e-110
S10	TRT-054	C14	89.644	100	309	6.89e-110
S10	TRT-054	C01	89.644	100	309	6.89e-110
S5	TRT-022	C05	89.64	81	444	2.54e-161
S6	TRT-121	C17	89.617	100	366	1.72e-131
S6	TRT-121	C16	89.617	100	366	1.72e-131
L28	TRT-186	C16	89.615	91	260	5.07e-91
S10	TRT-033	C16	89.61	100	308	2.48e-109
S19	TRT-033	C16	89.606	100	279	1.05e-97
S7	TRT-067	C18	89.597	100	471	2.12e-171
S10	TRT-112	C17	89.577	100	307	8.91e-109
S5	TRT-067	C18	89.552	100	603	0
L20	TRT-033	C16	89.548	99	354	6.05e-126
S12/S23	TRT-093	C17	89.544	99	373	3.82e-133
S12	TRT-093	C17	89.544	99	373	3.82e-133
S10	TRT-230	C01	89.542	98	306	1.16e-107
L14b/L23e	TRT-005	C18	89.542	83	306	1.39e-107
L14	TRT-005	C18	89.542	83	306	1.39e-107
L1	FAU-011	C04	89.535	99	430	2.55e-155
S4	TRT-121	C16	89.535	84	516	0
S19	TRT-005	C18	89.531	100	277	3.76e-97
L15	FAU-011	C04	89.524	100	420	1.93e-151
S6	TRT-067	C18	89.504	100	343	1.62e-121
L17	TRT-123	C05	89.501	92	381	1.96e-136
S12/S23	TRT-182	C16	89.488	100	371	4.85e-132
S12	TRT-182	C16	89.488	100	371	4.85e-132
S18	TRT-033	C17	89.474	82	228	3.87e-77
S18	TRT-005	C18	89.453	92	256	8.2e-89
S10	TRT-033	C17	89.439	98	303	1.49e-106
L14b/L23e	TRT-145	C17	89.431	100	369	1.73e-131
L14	TRT-145	C17	89.431	100	369	1.73e-131
L14b/L23e	TRT-083	C18	89.431	100	369	1.73e-131
L14	TRT-083	C18	89.431	100	369	1.73e-131
L13	TRT-054	C10	89.404	100	453	4.43e-163
S2	TRT-121	C16	89.39	80	688	0
S15P/S13e	TRT-108	C09	89.377	100	273	6.15e-95
S15	TRT-108	C09	89.377	100	273	6.15e-95
L27	TRT-070	C05	89.37	99	254	9.75e-88
S18	TRT-182	C16	89.352	95	216	2.42e-73
S2	TRT-033	C18	89.35	92	723	0
L20	TRT-070	C05	89.326	100	356	6.05e-126
L17	TRT-070	C09	89.326	100	356	6.05e-126
S7	TRT-108	C09	89.313	100	393	8.49e-140
L1	FAU-011	C01	89.302	99	430	1.19e-153
S10	TRT-084	C17	89.286	100	308	4.14e-107
S10	TRT-084	C16	89.286	100	308	4.14e-107
L15	FAU-011	C13	89.286	100	420	8.98e-150
S16	TRT-070	C05	89.286	99	252	1.24e-86
L27	TRT-054	C01	89.286	98	252	1.26e-86
L28	TRT-186	C17	89.272	91	261	2.36e-89
L28	TRT-186	C16	89.272	91	261	2.36e-89
S16	TRT-067	C18	89.258	97	391	6.82e-136
S18	TRT-145	C17	89.252	94	214	3.13e-72
L13	TRT-067	C18	89.247	100	465	2.1e-166
S19	TRT-098	C16	89.247	100	279	1.35e-96
S12/S23	TRT-022	C05	89.218	100	371	6.28e-131
S12	TRT-022	C05	89.218	100	371	6.28e-131
S10	TRT-145	C16	89.189	95	296	1.17e-102
L14b/L23e	TRT-182	C17	89.16	100	369	8.05e-130
L14	TRT-182	C17	89.16	100	369	8.05e-130
S18	TRT-145	C16	89.14	97	221	6.72e-74
L24	TRT-073	C17	89.13	100	322	4.33e-112
L11	TRT-173	C05	89.13	97	414	1.97e-146
S3	FAU-011	C01	89.123	92	570	0
S2	TRT-093	C17	89.088	97	724	0
L17	TRT-070	C05	89.076	100	357	7.83e-125
S5	TRT-121	C17	89.034	87	611	0
S5	TRT-121	C16	89.034	87	611	0
S16	TRT-073	C17	89.03	93	237	5.83e-80
S6	TRT-086	C05	89.028	100	319	7.1e-110
S3	TRT-070	C09	89.009	77	555	0
S10	TRT-128	C17	88.997	100	309	1.49e-106
L17	TRT-022	C05	88.983	100	354	3.61e-123
L14b/L23e	TRT-182	C16	88.978	100	372	3.75e-128
L14	TRT-182	C16	88.978	100	372	3.75e-128
L22	TRT-115	C18	88.974	100	390	1.82e-136
S3	TRT-033	C16	88.969	88	417	2.21e-146
S10	TRT-005	C05	88.961	100	308	1.93e-105
S7	TRT-054	C01	88.958	100	480	1.01e-169
S4	FAU-011	C01	88.935	100	723	0
L24	FAU-011	C01	88.935	100	723	0
L24	TRT-065	C05	88.922	100	334	7.37e-115
L25/L23	TRT-054	C10	88.889	100	198	4.5e-65
L27	TRT-054	C03	88.889	98	252	5.87e-85
S18	TRT-182	C17	88.889	95	216	1.12e-71
L29	TRT-033	C16	88.889	94	180	2.04e-58
L32	TRT-115	C18	88.889	90	126	1.48e-38
S2	FAU-011	C04	88.837	97	645	0
S2	TRT-033	C17	88.816	97	760	0
S10	TRT-033	C18	88.814	96	295	1.94e-100
L35	TRT-186	C18	88.811	70	143	1.72e-44
L14b/L23e	TRT-084	C16	88.798	99	366	6.27e-126
L14	TRT-084	C16	88.798	99	366	6.27e-126
S4	FAU-011	C04	88.797	100	723	0
L24	FAU-011	C04	88.797	100	723	0
S18	TRT-198	C17	88.789	100	223	6.62e-74
S18	TRT-198	C16	88.789	100	223	6.62e-74
S18	TRT-182	C17	88.78	90	205	3.15e-67
S12/S23	TRT-182	C17	88.77	100	374	4.89e-127
S12/S23	TRT-182	C16	88.77	100	374	4.89e-127
S12	TRT-182	C17	88.77	100	374	4.89e-127
S12	TRT-182	C16	88.77	100	374	4.89e-127
L21	TRT-067	C18	88.77	97	374	3.94e-128
S18	TRT-054	C14	88.75	100	240	5.46e-80
L2	TRT-182	C17	88.729	100	834	0
L21	TRT-005	C18	88.715	100	319	3.3e-108
L24	FAU-026	C04	88.69	99	336	7.44e-115
L18P/L5E	TRT-070	C05	88.657	99	335	2.7e-114
L18	TRT-070	C05	88.657	99	335	2.7e-114
L29	TRT-070	C09	88.636	100	220	1.07e-71
L9	FAU-001	C13	88.636	91	484	1.44e-168
L14b/L23e	TRT-165	C16	88.618	100	369	1.74e-126
L14	TRT-165	C16	88.618	100	369	1.74e-126
L22	TRT-056	C01	88.615	97	325	2.08e-110
L19	TRT-065	C05	88.614	99	404	1.48e-137
L7/L12	TRT-115	C18	88.603	100	272	6.19e-90
S6	TRT-070	C05	88.599	100	307	3.19e-103
S10	TRT-098	C17	88.599	100	307	8.97e-104
S3	TRT-005	C18	88.571	83	560	0
L35	TRT-033	C18	88.571	70	140	7.88e-43
L14b/L23e	TRT-198	C17	88.556	100	367	2.26e-125
L14b/L23e	TRT-198	C16	88.556	100	367	2.26e-125
L14	TRT-198	C17	88.556	100	367	2.26e-125
L14	TRT-198	C16	88.556	100	367	2.26e-125
L7/L12	TRT-033	C16	88.556	96	367	3.04e-124
S10	TRT-233	C01	88.552	95	297	2.54e-99
L1	TRT-022	C05	88.551	97	690	0
S2	TRT-073	C17	88.544	100	742	0
S10	TRT-182	C17	88.542	93	288	1.53e-96
S20	TRT-070	C05	88.542	83	192	1.16e-61
S20	TRT-070	C09	88.542	83	192	1.16e-61
S7	TRT-022	C05	88.506	100	348	3.57e-118
L19	TRT-070	C05	88.482	96	382	8.75e-130
L11	TRT-121	C17	88.479	100	434	4.31e-148
L11	TRT-121	C16	88.479	100	434	4.31e-148
S3	TRT-070	C05	88.478	100	1163	0
S7	TRT-231	C03	88.462	100	468	2.13e-161
S10	TRT-005	C17	88.449	98	303	1.5e-101
S12/S23	TRT-033	C16	88.441	100	372	1.76e-126
S12	TRT-033	C16	88.441	100	372	1.76e-126
L18P/L5E	TRT-121	C17	88.439	100	346	1.65e-116
L18P/L5E	TRT-121	C16	88.439	100	346	1.65e-116
L18	TRT-121	C17	88.439	100	346	1.65e-116
L18	TRT-121	C16	88.439	100	346	1.65e-116
S10	TRT-098	C16	88.411	98	302	5.4e-101
L11	TRT-067	C18	88.393	100	448	4.43e-153
L25/L23	TRT-054	C09	88.384	100	198	2.09e-63
L35	TRT-093	C17	88.384	100	198	2.09e-63
L14b/L23e	TRT-115	C16	88.378	100	370	8.11e-125
L14	TRT-115	C16	88.378	100	370	8.11e-125
L2	FAU-011	C04	88.366	100	722	0
S10	TRT-128	C18	88.35	100	309	3.23e-103
L14b/L23e	TRT-048	C01	88.347	100	369	8.11e-125
L14	TRT-048	C01	88.347	100	369	8.11e-125
L25/L23	TRT-033	C17	88.339	96	283	4.06e-92
S18	TRT-054	C10	88.333	100	240	2.54e-78
L17	TRT-048	C01	88.333	92	360	1.88e-121
L14b/L23e	TRT-114	C12	88.312	99	308	1.17e-102
L14	TRT-114	C12	88.312	99	308	1.17e-102
S10	TRT-114	C01	88.312	99	308	4.22e-102
L4/L1e	TRT-070	C05	88.291	100	632	0
L7/L12	TRT-198	C17	88.281	100	384	3.91e-128
L7/L12	TRT-198	C16	88.281	100	384	3.91e-128
L11	TRT-108	C09	88.276	100	435	4.34e-148
L17	TRT-098	C16	88.251	89	366	4.23e-123
L16/L10E	TRT-067	C18	88.249	100	417	1.94e-141
L16	TRT-067	C18	88.249	100	417	1.94e-141
L11	TRT-022	C05	88.235	99	425	3.33e-144
L21	TRT-132	C03	88.235	90	340	3.93e-113
L1	TRT-151	C03	88.235	80	102	1.35e-28
L7/L12	TRT-086	C05	88.221	100	399	1.12e-133
S19	TRT-112	C16	88.214	100	280	1.36e-91
S3	TRT-070	C09	88.21	100	1162	0
S12/S23	TRT-112	C16	88.204	100	373	8.18e-125
S12	TRT-112	C16	88.204	100	373	8.18e-125
S12/S23	TRT-037	C17	88.204	100	373	8.18e-125
S12/S23	TRT-037	C16	88.204	100	373	8.18e-125
S12	TRT-037	C17	88.204	100	373	8.18e-125
S12	TRT-037	C16	88.204	100	373	8.18e-125
L21	TRT-132	C05	88.201	90	339	1.41e-112
S12/S23	TRT-083	C16	88.199	87	322	5.03e-107
S12	TRT-083	C16	88.199	87	322	5.03e-107
L20	TRT-093	C17	88.184	97	347	6.19e-116
L7/L12	TRT-033	C17	88.182	86	330	1.12e-108
S12/S23	TRT-098	C16	88.172	100	372	8.18e-125
S12	TRT-098	C16	88.172	100	372	8.18e-125
L1	TRT-108	C09	88.171	100	727	0
S19	TRT-005	C17	88.163	88	245	2.99e-78
L27	TRT-054	C10	88.142	98	253	1.27e-81
S7	TRT-098	C17	88.136	100	472	9.99e-160
S3	TRT-033	C18	88.127	80	379	2.27e-126
L19	TRT-121	C17	88.108	100	370	3.77e-123
L19	TRT-121	C16	88.108	100	370	3.77e-123
L20	TRT-070	C09	88.102	99	353	1.32e-117
L32	TRT-117	C09	88.095	73	126	8.72e-37
L14b/L23e	TRT-084	C17	88.076	100	369	6.31e-121
L14	TRT-084	C17	88.076	100	369	6.31e-121
S18	TRT-182	C16	88.073	96	218	6.77e-69
S2	TRT-054	C09	88.06	98	134	1.12e-39
L24	FAU-001	C13	88.05	99	318	7.15e-105
L14b/L23e	TRT-066	C18	88.043	100	368	4.88e-122
L14	TRT-066	C18	88.043	100	368	4.88e-122
S18	TRT-005	C18	88.043	99	276	1.06e-87
S19	TRT-054	C10	88	100	300	3.15e-98
S19	TRT-054	C09	88	100	300	3.15e-98
S5	TRT-033	C17	88	83	500	4.61e-169
L22	TRT-098	C16	87.99	100	383	1.8e-126
L17	TRT-108	C09	87.989	100	358	3.67e-118
S10	TRT-084	C17	87.987	100	308	1.94e-100
S18	TRT-003	C16	87.963	94	216	3.19e-67
S7	TRT-098	C16	87.949	100	473	4.65e-158
S7	TRT-093	C17	87.898	100	471	4.65e-158
S12/S23	TRT-082	C16	87.888	87	322	2.34e-105
S12	TRT-082	C16	87.888	87	322	2.34e-105
S12/S23	TRT-197	C16	87.85	87	321	8.42e-105
S12	TRT-197	C16	87.85	87	321	8.42e-105
L13	TRT-108	C09	87.816	100	435	9.39e-145
S7	TRT-033	C17	87.815	100	476	4.68e-158
S19	TRT-115	C18	87.814	100	279	6.34e-90
S19	TRT-083	C16	87.814	100	279	6.34e-90
S3	TRT-122	C16	87.812	72	640	0
S5	TRT-033	C16	87.805	95	574	0
S5	TRT-073	C17	87.791	100	516	5.01e-173
L20	TRT-117	C09	87.791	97	344	1.33e-112
S19	TRT-114	C06	87.773	100	229	3.17e-72
L24	TRT-149	C05	87.73	99	326	5.72e-106
L15	FAU-001	C13	87.714	90	350	3.11e-114
S4	TRT-005	C18	87.705	99	610	0
S10	TRT-128	C16	87.702	100	309	6.98e-100
S16	TRT-093	C17	87.698	100	252	5.76e-80
L1	TRT-123	C05	87.697	99	699	0
S5	TRT-005	C18	87.687	86	536	7.84e-177
S12/S23	TRT-112	C17	87.668	100	373	1.77e-121
S12	TRT-112	C17	87.668	100	373	1.77e-121
S6	TRT-123	C05	87.667	97	973	0
L2	TRT-220	C06	87.651	100	826	0
S6	TRT-093	C17	87.64	94	356	6.58e-116
L21	TRT-070	C09	87.622	100	307	4.16e-97
S10	TRT-084	C18	87.622	100	307	9.03e-99
S18	TRT-083	C18	87.619	85	210	5.8e-65
L11	TRT-115	C18	87.617	100	428	3.35e-139
S18	TRT-083	C16	87.615	88	218	9.64e-68
S4	TRT-005	C18	87.602	99	613	0
S12/S23	FAU-001	C19	87.601	100	371	8.17e-120
S12	FAU-001	C19	87.601	100	371	8.17e-120
S3	TRT-033	C17	87.599	80	379	1.77e-122
L28	TRT-067	C18	87.586	100	290	1.41e-91
S6	TRT-070	C05	87.582	100	306	3.22e-98
L20	TRT-198	C17	87.572	96	346	4.82e-112
L20	TRT-198	C16	87.572	96	346	4.82e-112
L27	TRT-093	C17	87.549	98	257	4.68e-81
S2	TRT-067	C18	87.548	98	779	0
L18P/L5E	FAU-011	C01	87.542	100	594	0
L18	FAU-011	C01	87.542	100	594	0
L4/L1e	TRT-033	C16	87.539	100	642	0
L22	TRT-112	C16	87.538	96	329	2.14e-105
L15	TRT-067	C18	87.526	100	481	4.74e-158
L14b/L23e	TRT-197	C16	87.5	100	368	1.06e-118
L14	TRT-197	C16	87.5	100	368	1.06e-118
L28	TRT-054	C10	87.5	100	192	2.04e-58
L21	TRT-086	C05	87.5	100	312	7.06e-100
L20	TRT-186	C17	87.5	96	344	2.24e-110
L20	TRT-186	C16	87.5	96	344	2.24e-110
L2	TRT-108	C09	87.486	100	879	0
L20	TRT-005	C18	87.464	96	343	2.22e-110
S19	TRT-165	C16	87.455	100	279	2.95e-88
L20	TRT-098	C17	87.451	70	255	3.95e-78
L20	TRT-098	C16	87.451	70	255	3.95e-78
L7/L12	TRT-165	C18	87.444	83	223	2.93e-68
L11	TRT-054	C10	87.443	100	438	4.4e-143
S12/S23	TRT-098	C17	87.433	100	374	8.24e-120
S12	TRT-098	C17	87.433	100	374	8.24e-120
S6	TRT-098	C16	87.423	75	326	3.6e-104
S12/S23	TRT-084	C18	87.399	100	373	8.24e-120
S12	TRT-084	C18	87.399	100	373	8.24e-120
S18	FAU-001	C18	87.398	89	246	1.36e-76
L11	FAU-017	C04	87.393	100	468	4.65e-153
L9	TRT-062	C18	87.387	100	444	9.59e-145
S10	TRT-128	C05	87.379	100	309	3.25e-98
S10	TRT-128	C18	87.379	100	309	3.25e-98
L18P/L5E	FAU-011	C04	87.374	100	594	0
L18	FAU-011	C04	87.374	100	594	0
S15P/S13e	TRT-056	C01	87.361	100	269	2.83e-83
S15	TRT-056	C01	87.361	100	269	2.83e-83
S6	TRT-098	C17	87.349	76	332	7.74e-106
S6	TRT-098	C16	87.349	76	332	7.74e-106
S2	TRT-037	C16	87.348	100	411	8.89e-130
L4/L1e	FAU-011	C04	87.343	100	798	0
S7	TRT-151	C03	87.342	100	474	1.01e-154
S19	TRT-108	C09	87.321	92	418	1e-134
S19	TRT-230	C06	87.319	100	276	1.36e-86
L11	TRT-164	C17	87.317	96	410	1.56e-132
L35	TRT-083	C16	87.31	97	197	2.18e-58
L16/L10E	TRT-028	C17	87.31	78	197	2.16e-59
L16	TRT-028	C17	87.31	78	197	2.16e-59
L24	TRT-117	C09	87.302	100	315	7.13e-100
L1	TRT-121	C17	87.302	100	693	0
L1	TRT-121	C16	87.302	100	693	0
L13	TRT-086	C05	87.294	96	425	2.09e-136
S10	TRT-182	C16	87.291	96	299	2.56e-94
L29	TRT-070	C05	87.273	100	220	1.08e-66
L1	TRT-115	C18	87.265	96	479	4.97e-153
S4	TRT-132	C05	87.264	86	1005	0
S4	TRT-108	C09	87.259	100	777	0
L22	TRT-033	C16	87.258	95	361	8.51e-115
S19	TRT-075	C05	87.234	100	282	2.99e-88
S12/S23	TRT-197	C16	87.234	89	329	1.82e-101
S12	TRT-197	C16	87.234	89	329	1.82e-101
L4/L1e	FAU-011	C01	87.218	100	798	0
L29	TRT-073	C17	87.179	100	195	2.07e-58
L27	TRT-176	C17	87.166	71	187	1.74e-55
S10	TRT-145	C17	87.162	95	296	1.19e-92
L14b/L23e	TRT-086	C05	87.158	99	366	6.36e-116
L14	TRT-086	C05	87.158	99	366	6.36e-116
S12/S23	TRT-111	C18	87.135	99	342	1.67e-106
S12	TRT-111	C18	87.135	99	342	1.67e-106
S3	TRT-230	C01	87.134	77	614	0
S12/S23	TRT-033	C17	87.131	100	373	3.83e-118
S12/S23	TRT-033	C16	87.131	100	373	3.83e-118
S12	TRT-033	C17	87.131	100	373	3.83e-118
S12	TRT-033	C16	87.131	100	373	3.83e-118
S10	TRT-111	C17	87.129	98	303	2.53e-94
S6	TRT-112	C17	87.126	81	334	3.37e-104
S6	TRT-112	C16	87.126	81	334	3.37e-104
S20	TRT-095	C05	87.119	100	295	1.44e-91
L20	TRT-070	C05	87.115	100	357	3.69e-113
L27	TRT-041	C17	87.111	87	225	1.02e-67
S5	TRT-033	C17	87.109	90	543	4.58e-174
S2	TRT-037	C17	87.105	100	411	4.14e-128
L20	TRT-115	C18	87.097	100	403	4.1e-128
S15P/S13e	TRT-086	C05	87.085	99	271	8.17e-84
S15	TRT-086	C05	87.085	99	271	8.17e-84
L2	TRT-115	C18	87.081	100	836	0
L14b/L23e	TRT-182	C16	87.062	100	371	1.77e-116
L14	TRT-182	C16	87.062	100	371	1.77e-116
S4	TRT-067	C18	87.055	100	618	0
S3	TRT-083	C16	87.054	89	533	2.12e-172
S18	TRT-033	C16	87.054	81	224	1.41e-66
S5	TRT-112	C16	87.052	88	363	1.2e-113
L21	TRT-121	C17	87.047	100	386	8.52e-120
L21	TRT-121	C16	87.047	100	386	8.52e-120
L15	TRT-013	C05	87.037	100	432	4.37e-138
L35	TRT-115	C18	87	99	200	2.18e-58
S18	TRT-033	C17	86.996	80	223	1.41e-66
L1	TRT-112	C17	86.983	94	653	0
L1	TRT-086	C05	86.98	99	745	0
S2	TRT-033	C18	86.976	85	668	0
S10	TRT-005	C17	86.971	100	307	1.96e-95
L24	TRT-054	C10	86.944	100	360	3.73e-113
L24	TRT-054	C14	86.944	100	360	3.73e-113
L24	TRT-054	C09	86.944	100	360	3.73e-113
L19	TRT-115	C18	86.929	95	482	1.83e-152
L14b/L23e	TRT-083	C18	86.921	100	367	2.29e-115
L14	TRT-083	C18	86.921	100	367	2.29e-115
L4/L1e	TRT-065	C05	86.893	100	618	0
S6	TRT-033	C17	86.89	86	328	1.87e-101
S7	TRT-054	C14	86.875	100	480	4.78e-153
L35	TRT-054	C14	86.869	96	198	2.22e-58
S18	TRT-112	C17	86.857	98	175	1.15e-50
S3	TRT-083	C18	86.857	87	525	7.68e-167
L29	FAU-001	C13	86.854	99	213	2.94e-62
S18	TRT-211	C16	86.829	84	205	1.6e-60
S12/S23	TRT-066	C18	86.828	100	372	1.78e-116
S12	TRT-066	C18	86.828	100	372	1.78e-116
L7/L12	TRT-115	C16	86.813	100	273	3.75e-82
L16/L10E	TRT-054	C14	86.811	100	417	7.14e-131
L16	TRT-054	C14	86.811	100	417	7.14e-131
S6	TRT-098	C17	86.81	75	326	7.79e-101
S18	FAU-001	C18	86.8	91	250	1.76e-75
S10	TRT-111	C16	86.799	98	303	1.18e-92
L11	TRT-117	C09	86.758	100	438	4.43e-138
S10	TRT-111	C16	86.755	98	302	1.52e-91
L7/L12	TRT-098	C16	86.719	100	384	3.97e-118
S6	TRT-112	C17	86.705	84	346	7.23e-106
L22	TRT-112	C16	86.686	99	338	3.58e-103
L14b/L23e	TRT-220	C01	86.685	71	368	1.53e-113
L14	TRT-220	C01	86.685	71	368	1.53e-113
L15	FAU-017	C04	86.667	100	435	2.05e-136
S15P/S13e	TRT-112	C16	86.667	100	270	1.33e-81
S15	TRT-112	C16	86.667	100	270	1.33e-81
S5	TRT-033	C17	86.653	83	502	1.68e-158
L11	TRT-114	C15	86.651	99	427	1.58e-132
L16/L10E	TRT-005	C18	86.65	98	412	4.3e-128
L16	TRT-005	C18	86.65	98	412	4.3e-128
L14b/L23e	TRT-033	C17	86.649	100	367	1.06e-113
L14	TRT-033	C17	86.649	100	367	1.06e-113
L2	TRT-145	C17	86.635	100	838	0
S7	TRT-182	C17	86.624	100	471	4.72e-148
S10	TRT-111	C16	86.622	97	299	5.48e-91
S5	TRT-086	C05	86.592	97	537	1.17e-169
S18	TRT-003	C16	86.574	94	216	3.22e-62
S3	TRT-112	C17	86.572	97	1132	0
L35	TRT-033	C17	86.567	100	201	2.14e-58
L32	TRT-002	C16	86.555	82	119	2.62e-31
L28	TRT-033	C17	86.545	94	275	1.46e-81
S19	TRT-112	C17	86.525	100	282	2.97e-83
S3	FAU-017	C04	86.525	97	423	7.36e-131
L17	TRT-073	C17	86.517	92	356	3.16e-109
S18	TRT-145	C18	86.473	91	207	5.3e-60
L19	TRT-211	C18	86.469	80	303	1.88e-91
S3	TRT-173	C05	86.465	89	628	0
S10	TRT-115	C17	86.452	100	310	4.23e-92
L14b/L23e	TRT-243	C18	86.45	100	369	3.83e-113
L14b/L23e	TRT-243	C17	86.45	100	369	3.83e-113
L14	TRT-243	C18	86.45	100	369	3.83e-113
L14	TRT-243	C17	86.45	100	369	3.83e-113
S19	TRT-115	C18	86.447	98	273	1.38e-81
L7/L12	TRT-174	C16	86.441	75	118	1.32e-29
L17	TRT-197	C16	86.435	74	317	3.6e-94
S19	TRT-083	C18	86.429	100	280	2.97e-83
L14b/L23e	TRT-243	C16	86.413	100	368	4.95e-112
L14	TRT-243	C16	86.413	100	368	4.95e-112
S10	TRT-115	C18	86.408	100	309	3.27e-93
S10	TRT-115	C16	86.408	100	309	4.23e-92
L22	TRT-098	C16	86.402	93	353	1.86e-106
L27	TRT-115	C18	86.397	100	272	6.21e-80
L13	FAU-011	C01	86.393	100	463	1.67e-142
S3	TRT-033	C16	86.393	98	463	1.72e-142
S18	FAU-001	C18	86.385	77	213	1.39e-61
L35	TRT-198	C17	86.383	85	235	3e-68
L35	TRT-198	C16	86.383	85	235	3e-68
L4/L1e	TRT-115	C18	86.378	100	624	0
L13	TRT-054	C03	86.374	100	455	9.87e-140
L13	TRT-054	C01	86.374	100	455	9.87e-140
S6	TRT-070	C09	86.364	100	308	1.51e-91
S18	TRT-058	C17	86.364	98	220	8.69e-63
S18	TRT-058	C16	86.364	98	220	8.69e-63
L25/L23	TRT-115	C18	86.348	100	293	1.45e-86
L7/L12	TRT-231	C03	86.34	100	388	4e-118
L1	TRT-067	C18	86.331	100	695	0
L17	TRT-114	C19	86.331	80	278	6.28e-81
L18P/L5E	TRT-054	C03	86.327	100	373	3.86e-113
L18	TRT-054	C03	86.327	100	373	3.86e-113
L20	TRT-054	C03	86.325	99	351	6.17e-106
L13	TRT-132	C05	86.311	100	431	1.58e-132
L7/L12	TRT-164	C17	86.305	100	387	5.13e-117
S7	TRT-132	C03	86.298	88	416	6.32e-127
S4	TRT-132	C03	86.275	100	1173	0
S10	TRT-098	C16	86.275	99	306	1.52e-91
L16/L10E	TRT-145	C17	86.265	100	415	1.97e-126
L16/L10E	TRT-145	C16	86.265	100	415	1.97e-126
L16	TRT-145	C17	86.265	100	415	1.97e-126
L16	TRT-145	C16	86.265	100	415	1.97e-126
S2	TRT-112	C16	86.245	96	727	0
L16/L10E	TRT-198	C17	86.239	100	436	4.43e-133
L16/L10E	TRT-198	C16	86.239	100	436	4.43e-133
L16	TRT-198	C17	86.239	100	436	4.43e-133
L16	TRT-198	C16	86.239	100	436	4.43e-133
S15P/S13e	TRT-022	C05	86.232	100	276	1.37e-81
S15	TRT-022	C05	86.232	100	276	1.37e-81
S2	TRT-117	C09	86.222	88	704	0
L14b/L23e	TRT-114	C15	86.218	100	312	3.31e-93
L14	TRT-114	C15	86.218	100	312	3.31e-93
L14b/L23e	TRT-033	C16	86.216	100	370	1.78e-111
L14	TRT-033	C16	86.216	100	370	1.78e-111
L2	TRT-182	C16	86.207	100	841	0
S12/S23	TRT-082	C16	86.207	86	319	2.37e-95
S12	TRT-082	C16	86.207	86	319	2.37e-95
S10	TRT-082	C05	86.174	100	311	1.52e-91
L13	TRT-054	C14	86.168	98	441	9.94e-135
L19	TRT-086	C05	86.158	100	354	1.72e-106
L17	TRT-112	C17	86.139	91	303	2.75e-89
S7	TRT-076	C05	86.136	100	440	1.62e-132
L1	TRT-005	C18	86.136	97	678	0
L7/L12	TRT-115	C18	86.131	100	274	3.78e-77
S4	TRT-182	C16	86.129	100	620	0
L1	TRT-098	C17	86.128	94	656	0
S15P/S13e	TRT-033	C17	86.124	78	209	2.3e-59
S15	TRT-033	C17	86.124	78	209	2.3e-59
S19	TRT-245	C01	86.124	76	209	2.35e-59
L16/L10E	TRT-075	C05	86.111	98	432	2.09e-131
L16	TRT-075	C05	86.111	98	432	2.09e-131
S18	TRT-083	C16	86.111	73	180	5.93e-50
S12/S23	TRT-145	C17	86.096	100	374	1.8e-111
S12/S23	TRT-145	C16	86.096	100	374	1.8e-111
S12	TRT-145	C17	86.096	100	374	1.8e-111
S12	TRT-145	C16	86.096	100	374	1.8e-111
L18P/L5E	TRT-054	C01	86.096	100	374	1.8e-111
L17	TRT-054	C01	86.096	100	374	1.8e-111
L18	TRT-054	C01	86.096	100	374	1.8e-111
L19	TRT-062	C18	86.095	98	338	6.05e-101
L19	TRT-162	C16	86.093	73	302	4.48e-88
L19	TRT-098	C17	86.08	94	352	8.49e-105
L16/L10E	TRT-098	C16	86.076	96	395	3.32e-119
L16	TRT-098	C16	86.076	96	395	3.32e-119
S12/S23	TRT-058	C16	86.059	100	373	1.8e-111
S12	TRT-058	C16	86.059	100	373	1.8e-111
S16	TRT-132	C05	86.056	93	251	1.05e-72
L18P/L5E	TRT-022	C05	86.039	82	308	6.76e-91
L18	TRT-022	C05	86.039	82	308	6.76e-91
S19	TRT-033	C17	86.022	100	279	1.38e-81
L16/L10E	TRT-197	C16	86.016	87	379	4.56e-113
L16	TRT-197	C16	86.016	87	379	4.56e-113
S5	TRT-149	C05	86.005	91	443	3.87e-134
S19	TRT-005	C18	85.992	92	257	8.38e-74
S2	TRT-096	C05	85.988	91	678	0
L14b/L23e	TRT-028	C15	85.984	100	371	8.28e-110
L14	TRT-028	C15	85.984	100	371	8.28e-110
S3	TRT-182	C16	85.982	89	1441	0
L24	TRT-121	C17	85.981	100	321	7.33e-95
L24	TRT-121	C16	85.981	100	321	7.33e-95
S18	TRT-003	C17	85.981	93	214	1.94e-59
L24	TRT-083	C16	85.978	86	271	1.59e-76
S4	TRT-005	C17	85.976	80	492	1.35e-149
L19	TRT-013	C15	85.971	74	278	6.8e-81
S18	TRT-115	C17	85.955	72	178	7.67e-49
S10	TRT-115	C16	85.948	99	306	2.55e-89
L14b/L23e	TRT-082	C16	85.946	100	370	8.28e-110
L14	TRT-082	C16	85.946	100	370	8.28e-110
S7	TRT-033	C17	85.941	93	441	4.85e-133
L27	TRT-067	C18	85.926	100	270	2.89e-78
L34	TRT-093	C05	85.926	100	135	3.05e-35
S19	TRT-149	C05	85.921	100	277	1.79e-80
L17	TRT-056	C01	85.915	90	355	8.99e-105
S5	TRT-054	C14	85.901	98	383	3.14e-114
S19	TRT-114	C01	85.897	100	234	5.34e-65
S5	TRT-115	C16	85.895	79	475	6.12e-143
L16/L10E	TRT-115	C18	85.891	98	404	7.14e-121
L16	TRT-115	C18	85.891	98	404	7.14e-121
S5	FAU-026	C19	85.877	98	616	0
L17	TRT-211	C18	85.873	86	361	2.06e-106
L14b/L23e	TRT-128	C19	85.87	100	368	1.07e-108
L14	TRT-128	C19	85.87	100	368	1.07e-108
S12/S23	TRT-130	C17	85.867	100	375	8.36e-110
S12/S23	TRT-130	C16	85.867	100	375	8.36e-110
S12	TRT-130	C17	85.867	100	375	8.36e-110
S12	TRT-130	C16	85.867	100	375	8.36e-110
L7/L12	TRT-108	C05	85.861	100	389	2.43e-115
L35	TRT-054	C10	85.859	96	198	4.8e-55
S20	TRT-070	C05	85.859	86	198	5.42e-55
S4	TRT-112	C16	85.852	100	622	0
L4/L1e	TRT-121	C17	85.851	100	629	0
L4/L1e	TRT-121	C16	85.851	100	629	0
S12/S23	TRT-082	C18	85.846	88	325	2.37e-95
S12	TRT-082	C18	85.846	88	325	2.37e-95
S4	TRT-066	C16	85.832	98	607	0
L17	TRT-098	C17	85.831	90	367	4.32e-108
L17	TRT-054	C03	85.829	100	374	8.36e-110
L15	TRT-121	C17	85.825	98	515	4.06e-154
L15	TRT-121	C16	85.825	98	515	4.06e-154
S5	TRT-048	C01	85.817	79	416	4.26e-124
S12/S23	TRT-230	C17	85.813	77	289	4.1e-83
S12	TRT-230	C17	85.813	77	289	4.1e-83
L35	TRT-186	C16	85.811	73	148	2.24e-38
S4	TRT-198	C17	85.808	100	613	0
S10	TRT-082	C15	85.806	100	310	7.08e-90
L1	FAU-026	C19	85.806	98	620	0
S18	TRT-112	C18	85.806	87	155	4.19e-40
L28	TRT-048	C17	85.806	79	155	3.6e-41
S12/S23	TRT-111	C17	85.799	98	338	3.64e-98
S12/S23	TRT-111	C16	85.799	98	338	3.64e-98
S12	TRT-111	C17	85.799	98	338	3.64e-98
S12	TRT-111	C16	85.799	98	338	3.64e-98
L16/L10E	FAU-017	C04	85.797	98	521	1.89e-157
L16	FAU-017	C04	85.797	98	521	1.89e-157
L18P/L5E	TRT-108	C09	85.791	100	373	8.36e-110
L18	TRT-108	C09	85.791	100	373	8.36e-110
S18	TRT-211	C18	85.782	86	211	7.46e-59
S18	TRT-211	C17	85.782	86	211	7.46e-59
S7	TRT-197	C16	85.775	100	471	1.02e-139
L2	TRT-098	C17	85.766	99	829	0
S19	TRT-083	C18	85.765	100	281	6.43e-80
S10	FAU-001	C17	85.763	96	295	7.06e-85
S10	TRT-145	C17	85.763	95	295	7.21e-85
S10	TRT-145	C16	85.763	95	295	7.21e-85
S10	FAU-011	C04	85.761	100	309	7.08e-90
S10	TRT-115	C18	85.761	100	309	7.08e-90
S4	TRT-145	C16	85.76	100	625	0
S12/S23	TRT-037	C17	85.759	85	316	5.14e-92
S12	TRT-037	C17	85.759	85	316	5.14e-92
L20	TRT-054	C01	85.755	99	351	1.34e-102
L18P/L5E	TRT-054	C10	85.751	100	393	1.89e-116
L18P/L5E	TRT-054	C09	85.751	100	393	1.89e-116
L13	TRT-173	C05	85.747	79	435	1.22e-129
S5	TRT-098	C16	85.739	100	582	5.59e-173
S4	TRT-173	C05	85.738	100	610	0
S19	TRT-243	C18	85.714	100	280	6.43e-80
S10	TRT-082	C18	85.714	100	308	9.16e-89
L34	TRT-005	C16	85.714	99	133	3.94e-34
S15	FAU-001	C13	85.714	74	854	0
L11	TRT-083	C16	85.681	99	426	1.24e-123
L14b/L23e	TRT-084	C17	85.676	100	370	4.99e-107
L14	TRT-084	C17	85.676	100	370	4.99e-107
S12/S23	FAU-001	C16	85.676	100	370	3.85e-108
S12	FAU-001	C16	85.676	100	370	3.85e-108
L19	TRT-033	C16	85.671	84	328	4.21e-93
S10	FAU-001	C16	85.668	100	307	3.26e-88
S19	TRT-243	C18	85.663	100	279	6.43e-80
L25/L23	FAU-011	C04	85.659	100	258	2.77e-73
S3	TRT-114	C01	85.645	72	620	0
L14b/L23e	TRT-128	C15	85.637	100	369	3.85e-108
L14	TRT-128	C15	85.637	100	369	3.85e-108
L14b/L23e	TRT-033	C18	85.637	100	369	3.85e-108
L14	TRT-033	C18	85.637	100	369	3.85e-108
L14b/L23e	TRT-054	C03	85.637	100	369	3.85e-108
L14b/L23e	TRT-054	C01	85.637	100	369	3.85e-108
L14	TRT-054	C03	85.637	100	369	3.85e-108
L14	TRT-054	C01	85.637	100	369	3.85e-108
L1	TRT-145	C16	85.637	80	557	3.22e-166
L29	TRT-070	C05	85.635	83	181	6.66e-49
L17	TRT-112	C16	85.612	84	278	2.79e-79
S15P/S13e	TRT-115	C18	85.609	100	271	1.34e-76
S15	TRT-115	C18	85.609	100	271	1.34e-76
S12/S23	TRT-003	C16	85.6	100	375	1.4e-107
S12	TRT-003	C16	85.6	100	375	1.4e-107
L14b/L23e	TRT-230	C01	85.591	100	347	7.82e-100
L14	TRT-230	C01	85.591	100	347	7.82e-100
L20	TRT-132	C05	85.58	89	319	1.78e-91
S4	TRT-145	C17	85.577	100	624	0
S4	TRT-145	C16	85.577	100	624	0
S10	TRT-198	C17	85.577	100	312	7.16e-90
S10	TRT-198	C16	85.577	100	312	7.16e-90
S12/S23	TRT-054	C14	85.575	100	409	1.18e-118
S12	TRT-054	C14	85.575	100	409	1.18e-118
L4/L1e	TRT-033	C17	85.574	96	610	0
L22	TRT-123	C05	85.574	90	305	1.3e-87
L25/L23	TRT-164	C17	85.567	100	291	3.11e-83
S19	TRT-003	C16	85.56	100	277	1.08e-77
L14b/L23e	TRT-032	C05	85.559	100	367	4.99e-107
L14	TRT-032	C05	85.559	100	367	4.99e-107
S19	TRT-128	C17	85.537	87	242	1.09e-67
L21	TRT-005	C18	85.535	100	318	1.57e-91
S12/S23	TRT-084	C17	85.535	86	318	1.85e-91
S12	TRT-084	C17	85.535	86	318	1.85e-91
S4	TRT-149	C09	85.526	99	608	0
S10	TRT-058	C17	85.526	97	304	1.57e-86
S10	TRT-058	C16	85.526	97	304	1.57e-86
S12/S23	TRT-198	C17	85.523	100	373	3.89e-108
S12/S23	TRT-198	C16	85.523	100	373	3.89e-108
S12	TRT-198	C17	85.523	100	373	3.89e-108
S12	TRT-198	C16	85.523	100	373	3.89e-108
S19	TRT-098	C17	85.512	100	283	2.99e-78
L27	TRT-197	C16	85.507	78	207	1.37e-56
L18P/L5E	TRT-054	C14	85.496	100	393	8.8e-115
L19	TRT-132	C05	85.465	79	344	3.6e-99
L2	TRT-054	C03	85.455	100	825	0
L17	TRT-075	C05	85.45	79	378	3.94e-109
S15P/S13e	TRT-098	C16	85.448	100	268	1.74e-75
S15	TRT-098	C16	85.448	100	268	1.74e-75
S10	TRT-182	C17	85.437	99	309	1.55e-86
L32	TRT-028	C15	85.417	80	144	3.26e-36
L35	TRT-186	C18	85.417	71	144	1.04e-36
L19	TRT-115	C16	85.41	81	329	3.36e-94
S2	TRT-070	C05	85.405	97	1062	0
S10	TRT-082	C17	85.39	100	308	4.26e-87
L11	TRT-054	C03	85.388	100	438	4.49e-128
L13	TRT-132	C03	85.383	100	431	7.41e-126
S3	TRT-098	C17	85.362	91	649	0
S19	TRT-092	C16	85.356	85	239	5.14e-66
L35	TRT-231	C03	85.354	100	198	2.12e-53
L14b/L23e	TRT-005	C19	85.326	100	368	2.32e-105
L14	TRT-005	C19	85.326	100	368	2.32e-105
S3	TRT-003	C16	85.312	95	640	0
S6	TRT-112	C16	85.312	78	320	7.39e-91
S15P/S13e	TRT-122	C16	85.294	93	238	1.68e-65
S15	TRT-122	C16	85.294	93	238	1.68e-65
L14b/L23e	TRT-176	C05	85.286	100	367	2.32e-105
L14	TRT-176	C05	85.286	100	367	2.32e-105
L14b/L23e	TRT-088	C17	85.286	100	367	2.32e-105
L14	TRT-088	C17	85.286	100	367	2.32e-105
L22	TRT-115	C16	85.285	86	333	1.16e-93
L7/L12	TRT-165	C18	85.281	86	231	2.95e-63
L16/L10E	TRT-033	C16	85.273	98	421	7.46e-121
L16	TRT-033	C16	85.273	98	421	7.46e-121
L16/L10E	TRT-182	C17	85.266	100	414	9.23e-120
L16/L10E	TRT-182	C16	85.266	100	414	9.23e-120
L16	TRT-182	C17	85.266	100	414	9.23e-120
L16	TRT-182	C16	85.266	100	414	9.23e-120
L28	TRT-115	C18	85.263	97	285	6.81e-80
S19	TRT-111	C18	85.263	72	190	6.32e-50
S12/S23	TRT-084	C17	85.255	100	373	1.81e-106
S12	TRT-084	C17	85.255	100	373	1.81e-106
L11	TRT-033	C17	85.255	87	373	3.55e-104
L27	TRT-093	C04	85.246	70	183	4.92e-46
S4	TRT-198	C16	85.243	84	515	3.72e-150
L24	TRT-070	C05	85.241	100	332	9.81e-94
S3	TRT-098	C16	85.237	100	718	0
S4	TRT-112	C17	85.233	100	623	0
L7/L12	TRT-132	C03	85.227	100	528	1.13e-154
L7/L12	TRT-098	C17	85.224	99	379	1.87e-106
L7/L12	TRT-098	C16	85.224	99	379	1.87e-106
S18	TRT-243	C16	85.222	82	203	7.61e-54
L18P/L5E	TRT-054	C14	85.215	100	372	1.81e-106
L18	TRT-054	C14	85.215	100	372	1.81e-106
L19	TRT-060	C05	85.214	70	257	8.69e-70
S12/S23	TRT-092	C16	85.209	84	311	5.17e-87
S12	TRT-092	C16	85.209	84	311	5.17e-87
S19	TRT-058	C18	85.204	71	196	1.43e-51
L15	TRT-054	C01	85.194	87	439	2.42e-126
L9	TRT-117	C09	85.185	100	459	6.06e-132
L28	TRT-114	C05	85.185	96	189	1.65e-49
L14b/L23e	TRT-197	C17	85.185	95	351	8.4e-100
L14	TRT-197	C17	85.185	95	351	8.4e-100
S10	TRT-058	C17	85.185	86	270	7.39e-75
L4/L1e	TRT-070	C05	85.167	99	627	0
L29	TRT-065	C05	85.165	83	182	3.1e-47
S4	TRT-132	C03	85.161	100	620	0
L16/L10E	TRT-033	C18	85.146	87	377	1.64e-107
L16	TRT-033	C18	85.146	87	377	1.64e-107
L24	TRT-096	C05	85.139	97	323	5.9e-91
S2	TRT-112	C17	85.135	98	740	0
L35	TRT-033	C17	85.135	74	148	3.69e-36
L13	TRT-098	C16	85.129	100	464	1.32e-133
S12/S23	TRT-058	C17	85.106	100	376	8.42e-105
S12/S23	TRT-058	C16	85.106	100	376	8.42e-105
S12	TRT-058	C17	85.106	100	376	8.42e-105
S12	TRT-058	C16	85.106	100	376	8.42e-105
L17	TRT-145	C16	85.106	90	376	7.4e-106
L19	TRT-220	C15	85.106	79	282	5.02e-77
L34	TRT-230	C19	85.106	70	94	8.65e-21
S6	TRT-145	C17	85.095	99	369	3.05e-104
L32	TRT-145	C16	85.088	70	114	8.32e-27
L22	TRT-112	C17	85.075	98	335	1.01e-93
L22	TRT-112	C16	85.075	98	335	1.01e-93
S19	TRT-005	C19	85.075	96	268	3.01e-73
L4/L1e	TRT-070	C09	85.063	100	636	0
S2	TRT-086	C05	85.061	100	897	0
L11	TRT-132	C03	85.061	77	328	2.13e-91
L16/L10E	TRT-182	C16	85.06	100	415	4.29e-118
L16	TRT-182	C16	85.06	100	415	4.29e-118
S19	TRT-182	C17	85.039	91	254	8.44e-69
L35	TRT-115	C18	85.03	82	167	3.73e-41
S12/S23	TRT-098	C17	85.027	100	374	1.09e-103
S12	TRT-098	C17	85.027	100	374	1.09e-103
S7	TRT-182	C16	85.021	100	474	1.04e-134
S7	TRT-033	C18	85.021	100	474	2.24e-136
S19	TRT-076	C05	85.02	87	247	4.02e-67
S3	TRT-145	C17	85.015	93	654	0
S6	FAU-001	C13	85.013	84	387	1.04e-104
S12/S23	TRT-056	C17	85	74	280	1.92e-76
S12	TRT-056	C17	85	74	280	1.92e-76
L18P/L5E	TRT-054	C03	84.987	100	393	1.9e-111
L7/L12	TRT-165	C16	84.982	100	273	8.09e-74
L7/L12	TRT-033	C16	84.973	96	366	4.05e-103
L15	TRT-022	C05	84.973	83	366	4.72e-103
L2	TRT-098	C16	84.968	94	785	0
L15	TRT-054	C03	84.966	87	439	1.13e-124
L9	TRT-073	C17	84.956	100	452	4.62e-128
S12/S23	TRT-197	C18	84.953	86	319	4e-88
S12	TRT-197	C18	84.953	86	319	4e-88
S4	TRT-149	C05	84.948	94	578	2.19e-167
S12/S23	TRT-001	C16	84.946	74	279	1.92e-76
S12	TRT-001	C16	84.946	74	279	1.92e-76
L7/L12	TRT-083	C16	84.921	100	378	1.84e-106
S18	TRT-112	C18	84.906	89	159	1.51e-39
L25/L23	TRT-054	C10	84.902	83	1179	0
L17	TRT-132	C03	84.9	100	351	3.71e-98
L14b/L23e	TRT-128	C17	84.9	95	351	3.91e-98
L14	TRT-128	C17	84.9	95	351	3.91e-98
L14b/L23e	TRT-005	C17	84.9	95	351	1.41e-97
L14	TRT-005	C17	84.9	95	351	1.41e-97
L18P/L5E	TRT-062	C18	84.897	98	629	0
S3	TRT-062	C18	84.897	98	629	0
L7/L12	TRT-005	C17	84.896	100	384	1.87e-106
L7/L12	TRT-098	C17	84.896	100	384	2.42e-105
L27	TRT-093	C16	84.896	73	192	2.27e-49
S19	TRT-115	C18	84.892	100	278	5.01e-76
S18	TRT-211	C18	84.889	92	225	5.77e-60
S10	TRT-111	C18	84.887	100	311	7.13e-85
S3	TRT-132	C05	84.887	100	1330	0
S4	TRT-098	C16	84.887	100	622	1.3e-179
S4	TRT-182	C17	84.887	100	622	6.06e-178
S4	TRT-182	C16	84.887	100	622	6.06e-178
S15P/S13e	TRT-070	C05	84.884	96	258	2.26e-69
S15	TRT-070	C05	84.884	96	258	2.26e-69
S2	TRT-005	C18	84.877	90	734	0
L2	TRT-182	C17	84.845	100	838	0
L2	TRT-182	C16	84.845	100	838	0
S12/S23	TRT-054	C09	84.841	100	409	1.18e-113
S12	TRT-054	C09	84.841	100	409	1.18e-113
L15	TRT-033	C16	84.841	84	409	5.12e-113
S4	TRT-033	C17	84.839	100	620	6e-178
L19	TRT-117	C09	84.831	100	356	3.74e-98
S7	TRT-062	C18	84.829	100	468	4.78e-133
L14b/L23e	TRT-028	C05	84.824	100	369	3.88e-103
L14	TRT-028	C05	84.824	100	369	3.88e-103
L13	TRT-033	C18	84.824	78	369	1.82e-102
L19	TRT-162	C16	84.814	85	349	5.71e-97
S18	TRT-041	C05	84.804	75	204	3.03e-53
S5	TRT-130	C17	84.803	72	533	2.7e-147
S5	TRT-130	C16	84.803	72	533	2.7e-147
S12/S23	TRT-197	C16	84.8	100	375	3.92e-103
S12	TRT-197	C16	84.8	100	375	3.92e-103
S3	TRT-112	C16	84.8	85	1000	0
L20	TRT-084	C18	84.79	85	309	8.51e-85
L19	TRT-032	C17	84.789	93	355	4.04e-98
L18P/L5E	TRT-132	C05	84.788	97	401	2.01e-111
L11	TRT-114	C19	84.778	99	427	3.47e-119
L22	TRT-073	C17	84.776	100	335	1.64e-91
L2	TRT-145	C17	84.762	100	840	0
L2	TRT-145	C16	84.762	100	840	0
S18	TRT-243	C16	84.762	85	210	2.12e-54
S12/S23	TRT-112	C17	84.759	100	374	5.06e-102
S12	TRT-112	C17	84.759	100	374	5.06e-102
L7/L12	TRT-033	C17	84.755	100	387	5.2e-107
S10	TRT-112	C18	84.746	96	295	7.18e-80
S10	TRT-145	C16	84.746	95	295	7.26e-80
S2	TRT-054	C14	84.744	100	780	0
S2	TRT-005	C18	84.741	90	734	0
S10	TRT-243	C18	84.74	100	308	9.23e-84
S2	TRT-005	C05	84.739	92	747	0
L2	TRT-054	C01	84.727	100	825	0
S12/S23	TRT-003	C16	84.718	100	373	1.41e-102
S12	TRT-003	C16	84.718	100	373	1.41e-102
S10	TRT-172	C18	84.716	74	229	2.05e-60
L1	TRT-005	C05	84.711	91	641	0
S20	TRT-033	C17	84.706	93	255	3e-68
S7	TRT-117	C09	84.698	97	464	8.22e-131
S18	TRT-058	C16	84.694	88	196	6.86e-49
S2	TRT-197	C16	84.686	80	653	0
L13	TRT-033	C17	84.683	97	457	1.36e-128
S12/S23	FAU-021	C17	84.677	99	372	1.41e-102
S12	FAU-021	C17	84.677	99	372	1.41e-102
L13	TRT-114	C15	84.672	95	411	9.72e-115
S12/S23	TRT-172	C18	84.672	73	274	1.15e-73
S12/S23	TRT-172	C16	84.672	73	274	1.15e-73
S12	TRT-172	C18	84.672	73	274	1.15e-73
S12	TRT-172	C16	84.672	73	274	1.15e-73
L7/L12	TRT-098	C16	84.656	99	378	1.13e-103
L7/L12	TRT-005	C05	84.655	100	391	1.87e-106
L11	TRT-098	C16	84.65	98	443	1.69e-122
L13	TRT-033	C17	84.649	96	456	4.88e-128
S4	TRT-121	C17	84.648	91	710	0
S4	TRT-121	C16	84.648	91	710	0
L18P/L5E	TRT-033	C17	84.642	84	293	2.29e-75
L18	TRT-033	C17	84.642	84	293	2.29e-75
S10	FAU-001	C05	84.641	99	306	3.28e-83
S12/S23	TRT-013	C18	84.641	81	306	4.13e-83
S12	TRT-013	C18	84.641	81	306	4.13e-83
S3	TRT-220	C01	84.641	72	612	8.4e-173
L22	TRT-033	C17	84.635	100	384	1.12e-103
L13	TRT-022	C05	84.634	98	423	4.49e-118
S3	TRT-132	C03	84.627	100	1327	0
L14b/L23e	TRT-114	C19	84.615	100	312	7.21e-85
L14	TRT-114	C19	84.615	100	312	7.21e-85
S15P/S13e	TRT-070	C05	84.615	97	260	2.93e-68
S15	TRT-070	C05	84.615	97	260	2.93e-68
S6	TRT-145	C17	84.615	87	325	1.45e-87
S6	TRT-145	C16	84.615	87	325	1.45e-87
S2	TRT-198	C16	84.604	83	669	0
S3	TRT-182	C16	84.581	96	681	0
S3	TRT-033	C17	84.58	93	441	1.77e-122
S19	TRT-245	C06	84.577	73	201	1.43e-51
S12/S23	TRT-222	C17	84.573	98	363	3.94e-98
S12	TRT-222	C17	84.573	98	363	3.94e-98
S5	TRT-112	C16	84.573	88	363	1.23e-98
S5	TRT-182	C17	84.57	91	512	2.06e-142
S6	TRT-098	C16	84.57	77	337	3.68e-89
S5	TRT-243	C16	84.553	86	492	2.1e-137
L1	TRT-231	C03	84.549	100	699	0
S18	FAU-001	C16	84.545	80	220	3.89e-57
S5	TRT-182	C16	84.544	95	537	1.22e-149
S3	TRT-182	C17	84.532	97	1571	0
S5	TRT-112	C17	84.53	88	362	1.23e-98
S5	TRT-112	C16	84.53	88	362	1.23e-98
L22	TRT-098	C17	84.527	92	349	8.76e-95
L22	TRT-098	C16	84.527	92	349	8.76e-95
S15P/S13e	TRT-114	C01	84.524	95	252	4.84e-66
S15	TRT-114	C01	84.524	95	252	4.84e-66
L4/L1e	TRT-062	C18	84.512	100	1343	0
L32	TRT-033	C17	84.507	100	142	1.49e-33
L16/L10E	TRT-033	C17	84.504	96	413	4.52e-113
L16	TRT-033	C17	84.504	96	413	4.52e-113
S15P/S13e	TRT-145	C17	84.502	100	271	1.75e-70
S15P/S13e	TRT-145	C16	84.502	100	271	1.75e-70
S15	TRT-145	C17	84.502	100	271	1.75e-70
S15	TRT-145	C16	84.502	100	271	1.75e-70
L27	TRT-037	C17	84.502	100	271	4.87e-71
L27	TRT-037	C16	84.502	100	271	4.87e-71
L13	TRT-198	C17	84.501	98	471	2.96e-130
L13	TRT-198	C16	84.501	98	471	2.96e-130
S12/S23	TRT-003	C16	84.492	100	374	6.55e-101
S12	TRT-003	C16	84.492	100	374	6.55e-101
L27	TRT-115	C17	84.492	70	187	5.04e-46
L19	TRT-114	C15	84.477	71	277	4.33e-73
L22	TRT-033	C16	84.474	100	380	1.12e-103
S16	TRT-121	C16	84.457	83	341	7.44e-91
L11	TRT-129	C05	84.45	98	418	3.45e-114
S3	TRT-054	C03	84.435	100	681	0
S6	TRT-112	C16	84.431	81	334	3.44e-89
S12/S23	TRT-066	C16	84.409	100	372	6.55e-101
S12	TRT-066	C16	84.409	100	372	6.55e-101
S10	TRT-098	C17	84.407	96	295	9.29e-79
S10	TRT-098	C16	84.407	96	295	9.29e-79
S5	TRT-145	C17	84.407	85	481	5.85e-133
S5	TRT-145	C16	84.407	85	481	5.85e-133
L14b/L23e	FAU-026	C19	84.404	100	436	9.73e-120
L14	FAU-026	C19	84.404	100	436	9.73e-120
S12/S23	TRT-076	C16	84.397	75	282	8.86e-75
S12	TRT-076	C16	84.397	75	282	8.86e-75
L7/L12	TRT-005	C18	84.392	99	378	1.88e-101
L2	TRT-098	C16	84.386	100	839	0
L4/L1e	TRT-056	C01	84.38	100	621	1.31e-174
L34	TRT-037	C17	84.375	96	128	1.43e-28
L20	TRT-083	C18	84.375	79	320	2.63e-85
S12/S23	FAU-010	C19	84.368	93	435	1.04e-119
S12	FAU-010	C19	84.368	93	435	1.04e-119
L9	TRT-067	C18	84.364	100	582	5.76e-163
L2	TRT-033	C17	84.364	98	825	0
S12/S23	TRT-083	C18	84.358	96	358	1.83e-96
S12	TRT-083	C18	84.358	96	358	1.83e-96
L32	TRT-243	C16	84.354	95	147	4.62e-34
S5	TRT-243	C17	84.35	86	492	9.77e-136
L35	TRT-033	C18	84.343	99	198	1.68e-49
L19	TRT-230	C15	84.342	79	281	1.09e-73
S18	TRT-098	C17	84.332	96	217	5.34e-55
S3	TRT-182	C17	84.332	92	651	0
L2	TRT-145	C16	84.33	100	836	0
S2	TRT-198	C17	84.328	83	670	0
L14b/L23e	TRT-048	C12	84.324	100	370	8.4e-100
L14	TRT-048	C12	84.324	100	370	8.4e-100
L14b/L23e	TRT-082	C16	84.324	100	370	8.4e-100
L14	TRT-082	C16	84.324	100	370	8.4e-100
S7	TRT-145	C17	84.322	100	472	1.04e-129
S7	TRT-145	C16	84.322	100	472	1.04e-129
L2	TRT-054	C09	84.318	100	829	0
S10	TRT-182	C18	84.314	98	306	5.61e-81
S18	TRT-058	C17	84.314	91	204	4.1e-51
L20	TRT-086	C05	84.302	97	344	1.35e-92
L13	TRT-033	C16	84.301	98	465	6.32e-127
S4	TRT-098	C17	84.295	100	624	6.08e-173
S16	TRT-086	C05	84.291	92	261	1.12e-67
S7	TRT-145	C17	84.289	100	471	1.04e-129
S4	TRT-073	C17	84.286	100	630	2.85e-176
S10	FAU-010	C19	84.281	95	299	2.61e-79
S6	TRT-132	C03	84.277	77	318	9.7e-85
S2	TRT-145	C16	84.274	97	744	0
S18	TRT-115	C17	84.264	79	197	2.76e-48
S12/S23	TRT-119	C16	84.262	80	305	6.97e-81
S12	TRT-119	C16	84.262	80	305	6.97e-81
L15	TRT-086	C05	84.257	100	451	4.66e-123
L17	TRT-182	C17	84.252	90	381	4.52e-103
L17	TRT-182	C16	84.252	90	381	4.52e-103
S2	TRT-095	C05	84.249	93	546	9.83e-151
L35	TRT-115	C16	84.236	100	203	4.75e-50
L2	TRT-112	C17	84.234	97	666	0
S5	TRT-243	C18	84.232	85	482	2.74e-131
S4	TRT-022	C05	84.227	93	634	3.09e-176
L19	TRT-093	C15	84.226	88	336	4.14e-88
S7	TRT-197	C16	84.222	100	469	6.23e-127
S5	TRT-112	C16	84.211	74	95	1.06e-19
L14b/L23e	TRT-176	C12	84.195	95	348	3.94e-93
L14	TRT-176	C12	84.195	95	348	3.94e-93
S10	TRT-083	C16	84.194	100	310	1.54e-81
S2	TRT-182	C17	84.182	97	746	0
L9	TRT-115	C18	84.182	97	550	4.45e-149
L24	TRT-033	C16	84.177	100	316	3.39e-83
S5	TRT-058	C17	84.17	74	518	7.28e-138
S5	TRT-058	C16	84.17	74	518	7.28e-138
S4	TRT-115	C16	84.168	100	619	2.81e-171
S5	TRT-182	C16	84.146	87	492	7.53e-132
S2	TRT-182	C16	84.145	94	719	0
S10	TRT-112	C16	84.142	100	309	1.54e-81
S18	TRT-115	C17	84.141	92	227	3.52e-57
S3	TRT-115	C18	84.132	93	668	0
L27	TRT-115	C18	84.127	70	189	6.52e-45
S19	TRT-084	C18	84.109	84	258	1.58e-66
L1	TRT-083	C18	84.106	87	604	5.36e-164
L14b/L23e	TRT-220	C05	84.097	72	371	5.6e-98
L14	TRT-220	C05	84.097	72	371	5.6e-98
L1	TRT-033	C16	84.094	99	679	0
L7/L12	TRT-132	C05	84.091	100	528	1.15e-144
S12/S23	TRT-092	C16	84.083	78	289	3.16e-74
S12	TRT-092	C16	84.083	78	289	3.16e-74
L19	TRT-033	C17	84.083	74	289	2.59e-75
S3	TRT-115	C18	84.08	90	647	1.18e-175
S4	TRT-062	C18	84.076	100	628	6.14e-173
S7	TRT-198	C17	84.076	86	471	5.7e-128
S7	TRT-198	C16	84.076	86	471	5.7e-128
L7/L12	TRT-198	C16	84.073	100	383	2.44e-100
L19	TRT-098	C16	84.066	97	364	2.39e-95
L18P/L5E	TRT-075	C05	84.054	100	370	3.91e-98
L18	TRT-075	C05	84.054	100	370	3.91e-98
S12/S23	FAU-009	C17	84.054	74	370	5.37e-98
S12	FAU-009	C17	84.054	74	370	5.37e-98
L9	TRT-128	C15	84.043	83	470	1.28e-124
L19	TRT-185	C15	84.039	80	307	1.17e-78
S18	TRT-073	C17	84.038	74	213	1.15e-52
S3	TRT-112	C16	84.036	95	1115	0
S5	TRT-115	C18	84.034	79	476	1.05e-125
S4	TRT-132	C05	84.032	100	620	1.02e-170
L15	TRT-054	C09	84.018	87	438	5.28e-118
L14b/L23e	TRT-117	C09	84.011	100	369	3.91e-98
L14	TRT-117	C09	84.011	100	369	3.91e-98
L22	TRT-230	C01	84	99	325	2.12e-85
S2	FAU-013	C19	83.973	100	599	5.92e-163
S3	TRT-115	C17	83.969	91	655	2.53e-177
L11	TRT-112	C16	83.965	97	343	2.93e-89
S19	TRT-111	C17	83.957	71	187	8.23e-44
L27	TRT-115	C16	83.957	70	187	1.81e-45
S4	TRT-083	C16	83.955	100	617	1.69e-168
S10	TRT-164	C18	83.942	94	137	2.62e-31
L13	TRT-098	C17	83.94	100	467	1.73e-122
S2	TRT-033	C17	83.934	92	722	0
S16	TRT-115	C18	83.934	80	305	4.16e-78
L11	TRT-164	C05	83.933	98	417	2.07e-111
S5	TRT-005	C18	83.931	100	641	3.68e-170
S5	TRT-243	C16	83.929	89	504	1.26e-134
L17	TRT-112	C16	83.929	84	280	6.07e-71
S3	FAU-017	C04	83.923	100	678	0
S12/S23	TRT-123	C19	83.923	79	311	1.2e-78
S12	TRT-123	C19	83.923	79	311	1.2e-78
L35	TRT-186	C17	83.92	98	199	6.15e-49
L35	TRT-186	C16	83.92	98	199	6.15e-49
L20	TRT-132	C03	83.918	95	342	2.99e-89
L2	TRT-098	C17	83.914	99	833	0
L2	TRT-098	C16	83.914	99	833	0
S3	TRT-145	C17	83.914	75	1262	0
S18	TRT-115	C18	83.913	93	230	1.27e-56
L9	TRT-098	C16	83.9	98	559	1.24e-149
L20	TRT-084	C16	83.898	97	354	1.4e-92
L20	TRT-066	C17	83.895	75	267	1.42e-67
L20	TRT-066	C16	83.895	75	267	1.42e-67
L25/L23	TRT-033	C16	83.893	100	298	1.93e-75
S4	TRT-112	C16	83.892	100	627	6.12e-168
L19	TRT-115	C17	83.891	81	329	7.33e-86
L35	TRT-067	C18	83.889	90	180	2.19e-43
S19	TRT-182	C17	83.883	98	273	6.52e-70
L2	TRT-005	C18	83.879	99	825	0
S19	TRT-033	C17	83.871	100	279	1.4e-71
S15P/S13e	TRT-130	C18	83.871	81	217	1.39e-51
S15	TRT-130	C18	83.871	81	217	1.39e-51
L1	TRT-033	C18	83.866	87	595	4.12e-160
L1	TRT-093	C17	83.862	99	694	0
S3	TRT-115	C18	83.857	93	669	4.2e-180
S2	TRT-005	C17	83.85	75	613	3.75e-166
S3	TRT-054	C01	83.847	100	681	0
S2	TRT-054	C09	83.846	100	780	0
L25/L23	TRT-182	C17	83.838	100	297	1.49e-76
L27	TRT-048	C15	83.838	76	198	1.35e-46
L14b/L23e	TRT-058	C18	83.836	99	365	3.04e-94
L14	TRT-058	C18	83.836	99	365	3.04e-94
L22	TRT-197	C16	83.836	85	365	7.68e-96
L2	TRT-033	C16	83.835	95	798	0
L17	TRT-112	C17	83.828	91	303	1.3e-77
L17	TRT-112	C16	83.828	91	303	1.3e-77
S15P/S13e	TRT-070	C09	83.824	100	272	2.93e-68
S15	TRT-070	C09	83.824	100	272	2.93e-68
L4/L1e	TRT-073	C17	83.819	100	618	6.09e-168
L16/L10E	TRT-165	C16	83.819	97	309	2.69e-79
L16	TRT-165	C16	83.819	97	309	2.69e-79
L2	TRT-086	C05	83.819	75	618	2.95e-167
S10	TRT-115	C17	83.815	94	173	4.34e-40
L35	TRT-115	C18	83.803	70	142	1.05e-31
L9	TRT-132	C05	83.801	100	463	4.79e-123
S10	TRT-115	C18	83.799	97	179	9.34e-42
S2	TRT-112	C17	83.791	96	728	0
S2	TRT-112	C16	83.791	96	728	0
S10	TRT-243	C16	83.766	100	308	9.29e-79
S20	TRT-032	C05	83.756	75	197	1.37e-46
S5	TRT-098	C17	83.75	98	560	5.79e-148
S4	TRT-098	C16	83.732	100	627	2.85e-166
L1	TRT-132	C05	83.721	96	688	0
L18P/L5E	TRT-054	C01	83.715	100	393	4.15e-103
L16/L10E	FAU-024	C04	83.712	100	528	2.49e-141
L16	FAU-024	C04	83.712	100	528	2.49e-141
L14b/L23e	TRT-082	C16	83.708	97	356	8.52e-90
L14	TRT-082	C16	83.708	97	356	8.52e-90
S6	TRT-123	C05	83.704	89	405	4.86e-103
L1	TRT-054	C10	83.699	76	1049	0
S12/S23	TRT-204	C05	83.696	93	368	3.28e-94
S12	TRT-204	C05	83.696	93	368	3.28e-94
S3	TRT-145	C17	83.692	93	650	1.15e-170
S3	TRT-145	C16	83.692	93	650	1.15e-170
S16	TRT-182	C16	83.692	90	325	1.09e-83
L35	TRT-211	C18	83.688	71	141	1.03e-31
S10	TRT-099	C16	83.681	93	288	4.4e-72
L35	TRT-033	C16	83.663	100	202	2.18e-48
S5	TRT-145	C17	83.65	93	526	4.49e-139
L22	TRT-033	C18	83.648	84	318	8.94e-80
S12/S23	TRT-197	C05	83.642	87	324	5.21e-82
S12	TRT-197	C05	83.642	87	324	5.21e-82
L17	TRT-220	C01	83.631	86	336	3.3e-84
S6	TRT-132	C05	83.631	81	336	2.08e-86
S4	TRT-211	C18	83.628	100	623	1.32e-164
S2	TRT-165	C16	83.617	81	647	7.88e-173
L19	TRT-145	C17	83.616	95	354	8.67e-90
L16/L10E	TRT-145	C16	83.614	100	415	4.36e-108
L16	TRT-145	C16	83.614	100	415	4.36e-108
L14b/L23e	TRT-082	C16	83.607	99	366	3.04e-94
L14	TRT-082	C16	83.607	99	366	3.04e-94
S5	TRT-084	C16	83.607	85	488	2.14e-127
S18	TRT-130	C16	83.607	82	183	8.93e-43
S12/S23	TRT-121	C18	83.602	100	372	2.37e-95
S12	TRT-121	C18	83.602	100	372	2.37e-95
L2	TRT-117	C09	83.586	100	792	0
S15P/S13e	TRT-182	C17	83.582	100	268	3.79e-67
S15P/S13e	TRT-182	C16	83.582	100	268	3.79e-67
S15	TRT-182	C17	83.582	100	268	3.79e-67
S15	TRT-182	C16	83.582	100	268	3.79e-67
L9	TRT-164	C17	83.573	79	487	2.33e-127
L27	TRT-073	C16	83.568	81	213	4.89e-51
L20	TRT-115	C16	83.566	71	286	2.06e-71
L13	TRT-132	C05	83.565	100	432	5.85e-112
L20	TRT-211	C18	83.565	98	359	6.53e-91
L25/L23	TRT-098	C16	83.562	91	292	9.75e-74
L19	TRT-115	C18	83.562	72	292	1.24e-73
S2	TRT-065	C05	83.559	94	1034	0
S5	TRT-083	C18	83.559	78	444	1.3e-114
L14b/L23e	TRT-245	C12	83.558	100	371	8.46e-95
L14	TRT-245	C12	83.558	100	371	8.46e-95
L24	TRT-098	C16	83.557	98	298	1.99e-75
S12/S23	TRT-109	C16	83.544	85	316	8.72e-80
S12	TRT-109	C16	83.544	85	316	8.72e-80
S2	TRT-058	C17	83.538	81	650	3.69e-171
L16/L10E	TRT-111	C18	83.537	77	328	1.67e-82
L16	TRT-111	C18	83.537	77	328	1.67e-82
S2	TRT-132	C05	83.529	95	680	0
S3	TRT-086	C05	83.523	97	704	0
S3	TRT-083	C16	83.521	89	534	1.33e-139
L17	TRT-033	C18	83.52	87	358	7.44e-91
L27	TRT-098	C16	83.516	100	273	1.36e-66
S19	TRT-145	C16	83.513	100	279	6.52e-70
S19	TRT-182	C17	83.513	100	279	6.52e-70
S19	TRT-182	C16	83.513	100	279	6.52e-70
L20	TRT-115	C17	83.509	71	285	2.06e-71
S12/S23	TRT-088	C18	83.505	74	291	4.33e-73
S12	TRT-088	C18	83.505	74	291	4.33e-73
S12/S23	TRT-230	C18	83.502	79	297	8.93e-75
S12	TRT-230	C18	83.502	79	297	8.93e-75
S10	TRT-058	C16	83.498	96	303	1.59e-76
S2	TRT-058	C16	83.488	80	648	3.69e-171
L14b/L23e	TRT-197	C18	83.478	94	345	1.43e-87
L14	TRT-197	C18	83.478	94	345	1.43e-87
S16	TRT-096	C05	83.475	99	236	1.22e-56
L17	TRT-098	C17	83.465	93	381	1.58e-97
L17	TRT-098	C16	83.465	93	381	1.58e-97
L34	TRT-056	C19	83.459	99	133	3.97e-29
S19	TRT-243	C18	83.459	96	266	5.08e-66
L32	TRT-211	C17	83.459	70	133	2.12e-28
S15P/S13e	TRT-145	C16	83.456	100	272	1.76e-65
S15	TRT-145	C16	83.456	100	272	1.76e-65
S12/S23	FAU-002	C16	83.448	77	290	5.33e-72
S12	FAU-002	C16	83.448	77	290	5.33e-72
S12/S23	TRT-230	C17	83.448	77	290	1.93e-71
S12	TRT-230	C17	83.448	77	290	1.93e-71
L20	TRT-066	C18	83.446	83	296	5.06e-72
S10	TRT-243	C18	83.442	100	308	4.32e-77
S5	TRT-128	C18	83.437	82	483	6.16e-123
S5	TRT-243	C18	83.432	89	507	9.84e-131
L29	TRT-084	C17	83.432	79	169	3.09e-37
S16	TRT-033	C16	83.432	71	338	6.82e-82
L9	TRT-149	C05	83.429	100	350	2.91e-89
L29	TRT-033	C17	83.425	95	181	9.68e-42
S10	TRT-115	C18	83.422	100	187	2.01e-43
L16/L10E	TRT-130	C18	83.415	96	410	1.63e-102
L16	TRT-130	C18	83.415	96	410	1.63e-102
L17	TRT-121	C17	83.412	100	422	5.68e-107
L17	TRT-121	C16	83.412	100	422	5.68e-107
L11	FAU-007	C17	83.412	99	422	1.61e-107
L11	FAU-007	C16	83.412	99	422	1.61e-107
S18	TRT-198	C16	83.412	94	211	6.86e-49
S5	TRT-084	C18	83.41	76	434	1.02e-110
S5	TRT-084	C17	83.402	85	488	9.97e-126
S15P/S13e	TRT-222	C16	83.401	92	247	8.26e-59
S15	TRT-222	C16	83.401	92	247	8.26e-59
S19	TRT-182	C16	83.398	93	259	1.1e-62
S19	TRT-033	C16	83.396	95	265	3.06e-63
L19	TRT-220	C19	83.392	79	283	3.04e-69
S10	TRT-112	C18	83.39	96	295	3.37e-73
L19	TRT-041	C15	83.386	85	319	3.19e-79
L14b/L23e	TRT-058	C16	83.381	95	349	6.63e-86
L14	TRT-058	C16	83.381	95	349	6.63e-86
L2	TRT-054	C10	83.373	100	830	0
L16/L10E	TRT-083	C16	83.373	100	415	2.03e-106
L16	TRT-083	C16	83.373	100	415	2.03e-106
L19	TRT-182	C17	83.333	96	378	3.25e-94
L17	TRT-182	C16	83.333	95	402	7.57e-101
S20	TRT-033	C16	83.333	94	258	3.02e-63
S12/S23	TRT-025	C16	83.333	84	312	1.46e-77
S12	TRT-025	C16	83.333	84	312	1.46e-77
S5	TRT-098	C16	83.333	84	480	6e-123
L17	TRT-114	C01	83.333	80	276	1.38e-67
S3	TRT-128	C18	83.333	78	528	1.17e-135
S12/S23	TRT-123	C16	83.333	77	300	3.35e-74
S12	TRT-123	C16	83.333	77	300	3.35e-74
L27	TRT-182	C17	83.322	99	2824	0
S2	TRT-083	C16	83.311	99	761	0
L1	TRT-005	C17	83.309	97	677	3.19e-176
S5	TRT-098	C17	83.299	85	485	1.29e-124
S5	TRT-098	C16	83.299	85	485	1.29e-124
L7/L12	TRT-005	C18	83.289	98	377	8.83e-95
L16/L10E	TRT-128	C18	83.288	89	371	4.52e-93
L16	TRT-128	C18	83.288	89	371	4.52e-93
S3	TRT-197	C16	83.283	94	664	1.94e-173
L20	TRT-077	C17	83.278	85	299	1.38e-72
S12/S23	TRT-001	C18	83.276	78	293	5.38e-72
S12	TRT-001	C18	83.276	78	293	5.38e-72
S19	TRT-067	C16	83.273	99	275	1.83e-65
S19	TRT-003	C18	83.271	97	269	6.57e-65
L14b/L23e	TRT-086	C09	83.243	100	370	3.94e-93
L14	TRT-086	C09	83.243	100	370	3.94e-93
L27	TRT-111	C17	83.243	70	185	1.08e-42
L27	TRT-111	C16	83.243	70	185	1.08e-42
L14b/L23e	FAU-001	C19	83.237	94	346	5.13e-87
L14	FAU-001	C19	83.237	94	346	5.13e-87
S16	TRT-033	C17	83.235	71	340	3.17e-80
L1	TRT-115	C17	83.234	85	167	7.8e-38
L17	TRT-128	C17	83.234	76	334	2.23e-81
S4	TRT-005	C16	83.225	100	614	7.99e-157
S4	TRT-067	C18	83.224	97	912	0
L1	TRT-037	C17	83.22	85	590	4.25e-150
L1	TRT-037	C16	83.22	85	590	4.25e-150
L7/L12	TRT-145	C17	83.202	100	381	2.43e-95
L7/L12	TRT-145	C16	83.202	100	381	2.43e-95
L7/L12	TRT-182	C17	83.202	100	381	2.43e-95
L7/L12	TRT-182	C16	83.202	100	381	2.43e-95
L27	TRT-066	C16	83.197	95	244	7.86e-59
S2	TRT-149	C05	83.192	96	1059	0
S18	TRT-198	C18	83.182	98	220	3.17e-52
L16/L10E	TRT-111	C18	83.18	77	327	2.16e-81
L16	TRT-111	C18	83.18	77	327	2.16e-81
S18	TRT-165	C17	83.178	72	214	7.18e-50
S3	TRT-222	C16	83.178	72	642	1.92e-164
L2	TRT-058	C17	83.175	100	844	0
L2	TRT-058	C16	83.175	100	844	0
S10	FAU-001	C19	83.168	98	303	7.16e-75
S15P/S13e	TRT-165	C05	83.163	73	196	6.52e-45
S15	TRT-165	C05	83.163	73	196	6.52e-45
S5	TRT-090	C17	83.149	80	451	4.65e-114
S15P/S13e	TRT-033	C16	83.146	99	267	6.34e-65
S15	TRT-033	C16	83.146	99	267	6.34e-65
S2	TRT-128	C17	83.144	76	617	8.14e-158
S19	TRT-084	C18	83.133	81	249	7.39e-60
L16/L10E	TRT-115	C18	83.13	99	409	1.58e-102
L16	TRT-115	C18	83.13	99	409	1.58e-102
L2	TRT-075	C05	83.13	98	818	0
S15P/S13e	TRT-182	C18	83.122	88	237	4.97e-56
S15	TRT-182	C18	83.122	88	237	4.97e-56
L9	TRT-022	C05	83.117	99	462	1.76e-117
L1	TRT-182	C16	83.109	95	669	2.48e-172
S5	TRT-115	C16	83.109	87	521	8.03e-132
L13	TRT-083	C18	83.108	96	444	6.32e-112
L13	TRT-117	C09	83.108	88	444	6.88e-112
S15	FAU-011	C04	83.107	100	1178	0
S10	TRT-076	C16	83.103	91	290	7.59e-70
S15P/S13e	TRT-211	C18	83.099	79	213	2.33e-49
S15	TRT-211	C18	83.099	79	213	2.33e-49
L22	TRT-149	C05	83.096	99	491	1.11e-124
L14b/L23e	TRT-176	C16	83.095	95	349	5.13e-87
L14	TRT-176	C16	83.095	95	349	5.13e-87
L14b/L23e	TRT-032	C16	83.095	95	349	5.13e-87
L14	TRT-032	C16	83.095	95	349	5.13e-87
L7/L12	TRT-115	C16	83.088	100	272	2.31e-64
[truncated: 2,869 more rows]

## Sheet: Лист2
query MAG
FAU-1
FAU-10
FAU-11
FAU-12
FAU-13
FAU-15
FAU-17
FAU-18
FAU-19
FAU-2
FAU-20
FAU-21
FAU-22
FAU-24
FAU-26
FAU-5
FAU-6
FAU-7
FAU-9
TRT-1
TRT-10
TRT-12
TRT-13
TRT-16
TRT-19
TRT-2
TRT-20
TRT-22
TRT-23
TRT-24
TRT-25
TRT-26
TRT-27
TRT-28
TRT-29
TRT-3
TRT-30
TRT-32
TRT-33
TRT-34
TRT-36
TRT-37
TRT-39
TRT-4
TRT-41
TRT-42
TRT-45
TRT-46
TRT-48
TRT-49
TRT-5
TRT-50
TRT-51
TRT-52
TRT-53
TRT-54
TRT-56
TRT-57
TRT-58
TRT-59
TRT-6
TRT-60
TRT-61
TRT-62
TRT-63
TRT-64
TRT-65
TRT-66
TRT-67
TRT-69
TRT-7
TRT-70
TRT-72
TRT-73
TRT-75
TRT-76
TRT-77
TRT-78
TRT-79
TRT-8
TRT-82
TRT-83
TRT-84
TRT-86
TRT-87
TRT-88
TRT-90
TRT-91
TRT-92
TRT-93
TRT-95
TRT-96
TRT-98
TRT-99
